# Supplementary material for: Upregulation of IL-1 Receptor Antagonist in a Mouse Model of Migraine
Source: Brain Sci. 2019 Jul 19;9(7):172. doi: 10.3390/brainsci9070172 (PMC6680509; doi:10.3390/brainsci9070172)
Supplement: Supplementary file 1 [file brainsci-09-00172-s001.zip]

Archive with 2 entries (2 files):
- rev migraine suppl file 1.xlsx
- Supplementary Table 1.docx
