# Supplementary material for: Upregulation of IL-1 Receptor Antagonist in a Mouse Model of Migraine
Source: Brain Sci. 2019 Jul 19;9(7):172. doi: 10.3390/brainsci9070172 (PMC6680509; doi:10.3390/brainsci9070172)
Supplement: Supplementary file 1 [file brainsci-09-00172-s001.zip › rev migraine suppl file 1.xlsx]

## Sheet: migraine suppl file 1
#node1	node2	node1_string_internal_id	node2_string_internal_id	node1_external_id	node2_external_id	neighborhood_on_chromosome	gene_fusion	phylogenetic_cooccurrence	homology	coexpression	experimentally_determined_interaction	database_annotated	automated_textmining	combined_score
Myd88	Il1r1	5021076	5018745	10090.ENSMUSP00000035092	10090.ENSMUSP00000027241	0	0	0	0	0.061	0.925	0.9	0.883	0.999
Tnfrsf1b	Tnf	5019648	5018200	10090.ENSMUSP00000030336	10090.ENSMUSP00000025263	0	0	0	0	0.237	0.847	0.9	0.893	0.998
Tlr4	Myd88	5022928	5021076	10090.ENSMUSP00000045770	10090.ENSMUSP00000035092	0	0	0	0.603	0.067	0.986	0.8	0.955	0.998
Il1a	Il1b	5019194	5019193	10090.ENSMUSP00000028882	10090.ENSMUSP00000028881	0	0	0	0	0.77	0	0.9	0.886	0.997
Il1b	Il1r1	5019193	5018745	10090.ENSMUSP00000028881	10090.ENSMUSP00000027241	0	0	0	0	0.061	0.817	0.9	0.842	0.996
Il18	Casp1	5024359	5018687	10090.ENSMUSP00000054591	10090.ENSMUSP00000027015	0	0	0	0	0.098	0.162	0.9	0.951	0.995
Cxcl10	Ccl5	5023242	5021891	10090.ENSMUSP00000047646	10090.ENSMUSP00000039600	0	0	0	0	0.584	0.092	0.9	0.904	0.995
Socs3	Il6	5025071	5018646	10090.ENSMUSP00000059129	10090.ENSMUSP00000026845	0	0	0	0	0.348	0	0.9	0.916	0.994
Il1rn	Il1r1	5033035	5018745	10090.ENSMUSP00000110126	10090.ENSMUSP00000027241	0	0	0	0	0.062	0.742	0.9	0.784	0.994
Cxcl10	Ccl4	5023242	5016671	10090.ENSMUSP00000047646	10090.ENSMUSP00000019074	0	0	0	0	0.605	0.158	0.9	0.84	0.993
Il1b	Casp1	5019193	5018687	10090.ENSMUSP00000028881	10090.ENSMUSP00000027015	0	0	0	0	0.173	0.521	0.9	0.853	0.993
Nlrp3	Casp1	5030760	5018687	10090.ENSMUSP00000098707	10090.ENSMUSP00000027015	0	0	0	0	0.152	0.072	0.8	0.963	0.993
Il1b	Il1r2	5019193	5018746	10090.ENSMUSP00000028881	10090.ENSMUSP00000027243	0	0	0	0	0.162	0.742	0.9	0.735	0.993
Ccl5	Ccr1	5021891	5018664	10090.ENSMUSP00000039600	10090.ENSMUSP00000026911	0	0	0	0	0.081	0.256	0.9	0.9	0.992
Il1rap	Il1b	5029765	5019193	10090.ENSMUSP00000093843	10090.ENSMUSP00000028881	0	0	0	0	0.062	0.797	0.9	0.673	0.992
Il2	Csf2	5019312	5016663	10090.ENSMUSP00000029275	10090.ENSMUSP00000019060	0	0	0	0	0	0	0.9	0.921	0.991
Cxcl9	Ccl5	5032784	5021891	10090.ENSMUSP00000108716	10090.ENSMUSP00000039600	0	0	0	0	0.418	0.088	0.9	0.846	0.99
Il18	Il1b	5024359	5019193	10090.ENSMUSP00000054591	10090.ENSMUSP00000028881	0	0	0	0	0.062	0	0.9	0.908	0.99
Cxcl2	Cxcl10	5027242	5023242	10090.ENSMUSP00000074885	10090.ENSMUSP00000047646	0	0	0	0	0.401	0.072	0.9	0.817	0.988
Tnf	Tnfaip3	5018200	5016793	10090.ENSMUSP00000025263	10090.ENSMUSP00000019997	0	0	0	0	0.422	0.184	0.9	0.765	0.987
Cxcl2	Ccl4	5027242	5016671	10090.ENSMUSP00000074885	10090.ENSMUSP00000019074	0	0	0	0	0.423	0.158	0.9	0.77	0.987
Il1b	Il6	5019193	5018646	10090.ENSMUSP00000028881	10090.ENSMUSP00000026845	0	0	0	0	0.609	0	0	0.968	0.987
Il1b	Tnf	5019193	5018200	10090.ENSMUSP00000028881	10090.ENSMUSP00000025263	0	0	0	0	0.638	0	0	0.967	0.987
Il1a	Il1r1	5019194	5018745	10090.ENSMUSP00000028882	10090.ENSMUSP00000027241	0	0	0	0	0.061	0.518	0.9	0.73	0.986
Cxcl9	Ccl4	5032784	5016671	10090.ENSMUSP00000108716	10090.ENSMUSP00000019074	0	0	0	0	0.181	0.124	0.9	0.83	0.986
Ccl5	Cxcl1	5021891	5019952	10090.ENSMUSP00000039600	10090.ENSMUSP00000031327	0	0	0	0	0.122	0.073	0.9	0.855	0.986
Il1rap	Il1r1	5029765	5018745	10090.ENSMUSP00000093843	10090.ENSMUSP00000027241	0	0	0	0.662	0.061	0.818	0.9	0.741	0.986
Nlrp3	Il1b	5030760	5019193	10090.ENSMUSP00000098707	10090.ENSMUSP00000028881	0	0	0	0	0.231	0	0.8	0.912	0.985
Cxcl1	Ccl4	5019952	5016671	10090.ENSMUSP00000031327	10090.ENSMUSP00000019074	0	0	0	0	0.33	0.158	0.9	0.768	0.985
Cxcl2	Ccl5	5027242	5021891	10090.ENSMUSP00000074885	10090.ENSMUSP00000039600	0	0	0	0	0.146	0.073	0.9	0.84	0.985
Cxcl9	Cxcl10	5032784	5023242	10090.ENSMUSP00000108716	10090.ENSMUSP00000047646	0	0	0	0.845	0.801	0.158	0.9	0.932	0.984
Myd88	Il1b	5021076	5019193	10090.ENSMUSP00000035092	10090.ENSMUSP00000028881	0	0	0	0	0.15	0	0.9	0.824	0.983
Ccr1	Ccl4	5018664	5016671	10090.ENSMUSP00000026911	10090.ENSMUSP00000019074	0	0	0	0	0.177	0.379	0.9	0.718	0.983
Cxcl2	Mmp9	5027242	5016541	10090.ENSMUSP00000074885	10090.ENSMUSP00000017881	0	0	0	0	0.107	0.156	0.9	0.791	0.982
Il6	Tnf	5018646	5018200	10090.ENSMUSP00000026845	10090.ENSMUSP00000025263	0	0	0	0	0.256	0	0	0.972	0.978
Ccl5	Cxcl5	5021891	5019945	10090.ENSMUSP00000039600	10090.ENSMUSP00000031318	0	0	0	0	0.062	0.157	0.9	0.764	0.978
Cxcl5	Ccl4	5019945	5016671	10090.ENSMUSP00000031318	10090.ENSMUSP00000019074	0	0	0	0	0.195	0.206	0.9	0.695	0.977
Cxcl1	Cxcl5	5019952	5019945	10090.ENSMUSP00000031327	10090.ENSMUSP00000031318	0	0	0	0.899	0.688	0.262	0.9	0.843	0.977
Il6	Il10	5018646	5016467	10090.ENSMUSP00000026845	10090.ENSMUSP00000016673	0	0	0	0	0.157	0	0	0.973	0.977
Cxcl10	Ccr1	5023242	5018664	10090.ENSMUSP00000047646	10090.ENSMUSP00000026911	0	0	0	0	0.098	0.156	0.9	0.713	0.975
Cxcl10	Cxcl5	5023242	5019945	10090.ENSMUSP00000047646	10090.ENSMUSP00000031318	0	0	0	0	0.114	0.092	0.9	0.733	0.975
Cxcl1	Il6	5019952	5018646	10090.ENSMUSP00000031327	10090.ENSMUSP00000026845	0	0	0	0	0.624	0	0	0.935	0.974
Ifng	Socs3	5025730	5025071	10090.ENSMUSP00000063800	10090.ENSMUSP00000059129	0	0	0	0	0.061	0	0.9	0.749	0.974
Cxcl9	Cxcl5	5032784	5019945	10090.ENSMUSP00000108716	10090.ENSMUSP00000031318	0	0	0	0	0.05	0.158	0.9	0.713	0.973
Il6	Ccl2	5018646	5015259	10090.ENSMUSP00000026845	10090.ENSMUSP00000000193	0	0	0	0	0.418	0	0	0.956	0.973
Cxcl1	Mmp9	5019952	5016541	10090.ENSMUSP00000031327	10090.ENSMUSP00000017881	0	0	0	0	0.078	0.156	0.9	0.693	0.972
Cxcl2	Cxcl1	5027242	5019952	10090.ENSMUSP00000074885	10090.ENSMUSP00000031327	0	0	0	0.953	0.7	0	0.9	0.917	0.97
Il1rn	Il1r2	5033035	5018746	10090.ENSMUSP00000110126	10090.ENSMUSP00000027243	0	0	0	0	0.168	0.197	0.9	0.598	0.969
Cxcl9	Ccr1	5032784	5018664	10090.ENSMUSP00000108716	10090.ENSMUSP00000026911	0	0	0	0	0.062	0.156	0.9	0.656	0.969
Cxcl10	Cxcl3	5023242	5019951	10090.ENSMUSP00000047646	10090.ENSMUSP00000031326	0	0	0	0	0.102	0.072	0.9	0.68	0.969
Ccr1	Ccl3	5018664	5015351	10090.ENSMUSP00000026911	10090.ENSMUSP00000001008	0	0	0	0	0.192	0.146	0.6	0.899	0.968
Ccl5	Cxcl3	5021891	5019951	10090.ENSMUSP00000039600	10090.ENSMUSP00000031326	0	0	0	0	0.106	0.072	0.9	0.669	0.968
Il10	Il4	5016467	5015337	10090.ENSMUSP00000016673	10090.ENSMUSP00000000889	0	0	0	0	0	0	0	0.968	0.968
Ccr1	Ccl7	5018664	5017073	10090.ENSMUSP00000026911	10090.ENSMUSP00000021011	0	0	0	0	0.094	0.147	0.8	0.819	0.968
Tnf	Il10	5018200	5016467	10090.ENSMUSP00000025263	10090.ENSMUSP00000016673	0	0	0	0	0.149	0	0	0.962	0.967
Cxcl3	Ccl4	5019951	5016671	10090.ENSMUSP00000031326	10090.ENSMUSP00000019074	0	0	0	0	0.124	0.158	0.9	0.617	0.967
Il1rap	Il1f9	5029765	5024175	10090.ENSMUSP00000093843	10090.ENSMUSP00000053391	0	0	0	0	0.061	0.354	0.9	0.498	0.965
Cxcl2	Ccr1	5027242	5018664	10090.ENSMUSP00000074885	10090.ENSMUSP00000026911	0	0	0	0	0.184	0.07	0.9	0.595	0.965
Cxcl3	Cxcl5	5019951	5019945	10090.ENSMUSP00000031326	10090.ENSMUSP00000031318	0	0	0	0.882	0.536	0.251	0.9	0.831	0.965
Il17a	Il6	5018700	5018646	10090.ENSMUSP00000027061	10090.ENSMUSP00000026845	0	0	0	0	0.061	0	0	0.963	0.964
Il1rl2	Il1f9	5029560	5024175	10090.ENSMUSP00000092630	10090.ENSMUSP00000053391	0	0	0	0	0.06	0.113	0.9	0.624	0.964
Il2	Il17a	5019312	5018700	10090.ENSMUSP00000029275	10090.ENSMUSP00000027061	0	0	0	0	0.061	0.447	0	0.934	0.963
Il1a	Il1r2	5019194	5018746	10090.ENSMUSP00000028882	10090.ENSMUSP00000027243	0	0	0	0	0.06	0.264	0.9	0.536	0.963
Cxcl5	Ccr1	5019945	5018664	10090.ENSMUSP00000031318	10090.ENSMUSP00000026911	0	0	0	0	0.098	0.07	0.9	0.621	0.963
Cxcl2	Cxcl5	5027242	5019945	10090.ENSMUSP00000074885	10090.ENSMUSP00000031318	0	0	0	0.9	0.485	0.262	0.9	0.838	0.962
Cxcl1	Ccr1	5019952	5018664	10090.ENSMUSP00000031327	10090.ENSMUSP00000026911	0	0	0	0	0.069	0.07	0.9	0.614	0.962
Tlr4	Il10	5022928	5016467	10090.ENSMUSP00000045770	10090.ENSMUSP00000016673	0	0	0	0	0	0.538	0	0.92	0.961
Il17a	Il10	5018700	5016467	10090.ENSMUSP00000027061	10090.ENSMUSP00000016673	0	0	0	0	0.062	0	0	0.96	0.961
Il13	Il4	5016976	5015337	10090.ENSMUSP00000020650	10090.ENSMUSP00000000889	0	0	0	0	0.061	0	0	0.96	0.961
Ifng	Tnf	5025730	5018200	10090.ENSMUSP00000063800	10090.ENSMUSP00000025263	0	0	0	0	0.062	0.197	0	0.952	0.961
Crp	Il6	5022737	5018646	10090.ENSMUSP00000044665	10090.ENSMUSP00000026845	0	0	0	0	0	0	0	0.958	0.959
Il6	Il4	5018646	5015337	10090.ENSMUSP00000026845	10090.ENSMUSP00000000889	0	0	0	0	0	0	0	0.958	0.958
Il18	Il1a	5024359	5019194	10090.ENSMUSP00000054591	10090.ENSMUSP00000028882	0	0	0	0	0.061	0	0.9	0.579	0.957
Ifng	Il10	5025730	5016467	10090.ENSMUSP00000063800	10090.ENSMUSP00000016673	0	0	0	0	0.082	0	0	0.954	0.956
Il2	Il4	5019312	5015337	10090.ENSMUSP00000029275	10090.ENSMUSP00000000889	0	0	0	0	0.062	0	0	0.954	0.955
Cxcl2	Il6	5027242	5018646	10090.ENSMUSP00000074885	10090.ENSMUSP00000026845	0	0	0	0	0.655	0	0	0.876	0.955
Ptgs2	Il1b	5021066	5019193	10090.ENSMUSP00000035065	10090.ENSMUSP00000028881	0	0	0	0	0.313	0	0	0.937	0.955
Cxcl10	Ccl2	5023242	5015259	10090.ENSMUSP00000047646	10090.ENSMUSP00000000193	0	0	0	0	0.56	0.153	0	0.888	0.954
Il1b	Il10	5019193	5016467	10090.ENSMUSP00000028881	10090.ENSMUSP00000016673	0	0	0	0	0.117	0	0	0.949	0.954
Tnfaip6	Mmp9	5026369	5016541	10090.ENSMUSP00000069231	10090.ENSMUSP00000017881	0	0	0	0	0.062	0.058	0.9	0.533	0.953
Cxcl1	Ccl2	5019952	5015259	10090.ENSMUSP00000031327	10090.ENSMUSP00000000193	0	0	0	0	0.646	0.153	0	0.853	0.952
Il1a	Casp1	5019194	5018687	10090.ENSMUSP00000028882	10090.ENSMUSP00000027015	0	0	0	0	0.104	0.162	0.9	0.439	0.952
Il6	Csf2	5018646	5016663	10090.ENSMUSP00000026845	10090.ENSMUSP00000019060	0	0	0	0	0.257	0	0	0.936	0.951
Il2	Il10	5019312	5016467	10090.ENSMUSP00000029275	10090.ENSMUSP00000016673	0	0	0	0	0	0	0	0.95	0.951
Cxcl2	Il1b	5027242	5019193	10090.ENSMUSP00000074885	10090.ENSMUSP00000028881	0	0	0	0	0.72	0	0	0.833	0.951
Myd88	Tlr2	5021076	5019417	10090.ENSMUSP00000035092	10090.ENSMUSP00000029623	0	0	0	0.589	0.175	0.554	0.8	0.949	0.951
Cxcl3	Ccr1	5019951	5018664	10090.ENSMUSP00000031326	10090.ENSMUSP00000026911	0	0	0	0	0.096	0.07	0.9	0.493	0.951
Ifng	Il2	5025730	5019312	10090.ENSMUSP00000063800	10090.ENSMUSP00000029275	0	0	0	0	0.061	0	0	0.949	0.951
Cxcl3	Mmp9	5019951	5016541	10090.ENSMUSP00000031326	10090.ENSMUSP00000017881	0	0	0	0	0.078	0.153	0.9	0.436	0.95
Il1rap	Il1rl2	5029765	5029560	10090.ENSMUSP00000093843	10090.ENSMUSP00000092630	0	0	0	0.66	0.06	0.355	0.9	0.758	0.95
Cxcl2	Ccl2	5027242	5015259	10090.ENSMUSP00000074885	10090.ENSMUSP00000000193	0	0	0	0	0.42	0.153	0	0.906	0.95
Ptgs2	Il6	5021066	5018646	10090.ENSMUSP00000035065	10090.ENSMUSP00000026845	0	0	0	0	0.442	0	0	0.912	0.949
Cxcl2	Cxcl3	5027242	5019951	10090.ENSMUSP00000074885	10090.ENSMUSP00000031326	0	0	0	0.976	0.51	0	0.9	0.831	0.949
Il2	Il6	5019312	5018646	10090.ENSMUSP00000029275	10090.ENSMUSP00000026845	0	0	0	0	0	0	0	0.947	0.947
Ccl5	Ccl4	5021891	5016671	10090.ENSMUSP00000039600	10090.ENSMUSP00000019074	0	0	0	0.93	0.429	0.071	0.9	0.87	0.945
Cxcl10	Cxcl1	5023242	5019952	10090.ENSMUSP00000047646	10090.ENSMUSP00000031327	0	0	0	0.794	0.35	0.072	0.9	0.839	0.945
Nlrp3	Il18	5030760	5024359	10090.ENSMUSP00000098707	10090.ENSMUSP00000054591	0	0	0	0	0.06	0	0	0.942	0.944
Il13	Il10	5016976	5016467	10090.ENSMUSP00000020650	10090.ENSMUSP00000016673	0	0	0	0	0.062	0	0	0.943	0.944
Tlr4	Il6	5022928	5018646	10090.ENSMUSP00000045770	10090.ENSMUSP00000026845	0	0	0	0	0.061	0	0	0.943	0.944
Tnfaip6	Cxcl1	5026369	5019952	10090.ENSMUSP00000069231	10090.ENSMUSP00000031327	0	0	0	0	0.062	0.117	0.9	0.393	0.942
Tlr2	Tnf	5019417	5018200	10090.ENSMUSP00000029623	10090.ENSMUSP00000025263	0	0	0	0	0.283	0.05	0	0.921	0.942
Il17a	Il4	5018700	5015337	10090.ENSMUSP00000027061	10090.ENSMUSP00000000889	0	0	0	0	0	0	0	0.94	0.941
Myd88	Il1a	5021076	5019194	10090.ENSMUSP00000035092	10090.ENSMUSP00000028882	0	0	0	0	0.072	0	0.9	0.418	0.941
Ccl7	Ccl2	5017073	5015259	10090.ENSMUSP00000021011	10090.ENSMUSP00000000193	0	0	0	0.904	0.935	0	0	0.837	0.94
Tnf	Csf2	5018200	5016663	10090.ENSMUSP00000025263	10090.ENSMUSP00000019060	0	0	0	0	0.165	0	0	0.93	0.94
Il17a	Il13	5018700	5016976	10090.ENSMUSP00000027061	10090.ENSMUSP00000020650	0	0	0	0	0.062	0	0	0.939	0.94
Tlr2	Il6	5019417	5018646	10090.ENSMUSP00000029623	10090.ENSMUSP00000026845	0	0	0	0	0.155	0	0	0.93	0.938
Ifng	Il6	5025730	5018646	10090.ENSMUSP00000063800	10090.ENSMUSP00000026845	0	0	0	0	0.062	0	0	0.935	0.938
Cxcl2	Tnf	5027242	5018200	10090.ENSMUSP00000074885	10090.ENSMUSP00000025263	0	0	0	0	0.42	0	0	0.895	0.937
Cxcl2	Tnfaip6	5027242	5026369	10090.ENSMUSP00000074885	10090.ENSMUSP00000069231	0	0	0	0	0.062	0.117	0.9	0.323	0.936
Il1rap	Myd88	5029765	5021076	10090.ENSMUSP00000093843	10090.ENSMUSP00000035092	0	0	0	0.599	0	0.197	0.9	0.628	0.936
Il1rap	Il1a	5029765	5019194	10090.ENSMUSP00000093843	10090.ENSMUSP00000028882	0	0	0	0	0.06	0.197	0.9	0.253	0.936
Il1b	Ccl2	5019193	5015259	10090.ENSMUSP00000028881	10090.ENSMUSP00000000193	0	0	0	0	0.277	0	0	0.915	0.936
Tlr4	Tnf	5022928	5018200	10090.ENSMUSP00000045770	10090.ENSMUSP00000025263	0	0	0	0	0.072	0.05	0	0.931	0.935
Il2	Tnf	5019312	5018200	10090.ENSMUSP00000029275	10090.ENSMUSP00000025263	0	0	0	0	0.051	0	0	0.933	0.933
Il10	Ccl2	5016467	5015259	10090.ENSMUSP00000016673	10090.ENSMUSP00000000193	0	0	0	0	0	0	0	0.93	0.931
Tnf	Mmp9	5018200	5016541	10090.ENSMUSP00000025263	10090.ENSMUSP00000017881	0	0	0	0	0.117	0.073	0	0.921	0.93
Ifng	Cxcl10	5025730	5023242	10090.ENSMUSP00000063800	10090.ENSMUSP00000047646	0	0	0	0	0.177	0	0	0.918	0.929
Ifng	Il1b	5025730	5019193	10090.ENSMUSP00000063800	10090.ENSMUSP00000028881	0	0	0	0	0.079	0	0	0.923	0.927
Cxcl9	Cxcl2	5032784	5027242	10090.ENSMUSP00000108716	10090.ENSMUSP00000074885	0	0	0	0.822	0.076	0.18	0.9	0.714	0.927
Tnfaip6	Cxcl3	5026369	5019951	10090.ENSMUSP00000069231	10090.ENSMUSP00000031326	0	0	0	0	0.089	0.117	0.9	0.201	0.927
Il6	Mmp9	5018646	5016541	10090.ENSMUSP00000026845	10090.ENSMUSP00000017881	0	0	0	0	0.061	0	0	0.925	0.926
Cxcl9	Cxcl1	5032784	5019952	10090.ENSMUSP00000108716	10090.ENSMUSP00000031327	0	0	0	0.856	0.079	0.18	0.9	0.738	0.926
Mefv	Casp1	5030616	5018687	10090.ENSMUSP00000097795	10090.ENSMUSP00000027015	0	0	0	0	0.107	0.162	0	0.907	0.925
Ccl4	Ccl3	5016671	5015351	10090.ENSMUSP00000019074	10090.ENSMUSP00000001008	0	0	0	0.956	0.911	0.159	0	0.895	0.925
Tlr2	Il10	5019417	5016467	10090.ENSMUSP00000029623	10090.ENSMUSP00000016673	0	0	0	0	0.086	0	0	0.92	0.924
Cxcl2	Ccl3	5027242	5015351	10090.ENSMUSP00000074885	10090.ENSMUSP00000001008	0	0	0	0	0.569	0	0	0.833	0.924
Cxcl9	Cxcl3	5032784	5019951	10090.ENSMUSP00000108716	10090.ENSMUSP00000031326	0	0	0	0.803	0	0.18	0.9	0.625	0.924
Cxcl15	Il6	5019948	5018646	10090.ENSMUSP00000031322	10090.ENSMUSP00000026845	0	0	0	0	0.062	0	0	0.922	0.923
Ifng	Il17a	5025730	5018700	10090.ENSMUSP00000063800	10090.ENSMUSP00000027061	0	0	0	0	0.074	0	0	0.919	0.923
Il1a	Tnf	5019194	5018200	10090.ENSMUSP00000028882	10090.ENSMUSP00000025263	0	0	0	0	0.485	0	0	0.856	0.923
Tnf	Ccl4	5018200	5016671	10090.ENSMUSP00000025263	10090.ENSMUSP00000019074	0	0	0	0	0.68	0	0	0.772	0.923
Il1a	Il6	5019194	5018646	10090.ENSMUSP00000028882	10090.ENSMUSP00000026845	0	0	0	0	0.491	0	0	0.852	0.922
Ptgs2	Tnf	5021066	5018200	10090.ENSMUSP00000035065	10090.ENSMUSP00000025263	0	0	0	0	0.117	0	0	0.915	0.922
Ifng	Il4	5025730	5015337	10090.ENSMUSP00000063800	10090.ENSMUSP00000000889	0	0	0	0	0	0	0	0.921	0.921
Ccl5	Il10	5021891	5016467	10090.ENSMUSP00000039600	10090.ENSMUSP00000016673	0	0	0	0	0.081	0	0	0.916	0.92
Il6	Ccl3	5018646	5015351	10090.ENSMUSP00000026845	10090.ENSMUSP00000001008	0	0	0	0	0.245	0	0	0.896	0.918
Il1b	Ccl4	5019193	5016671	10090.ENSMUSP00000028881	10090.ENSMUSP00000019074	0	0	0	0	0.722	0	0	0.712	0.916
Cxcl1	Cxcl3	5019952	5019951	10090.ENSMUSP00000031327	10090.ENSMUSP00000031326	0	0	0	0.943	0.157	0	0.9	0.811	0.916
Csf2	Il10	5016663	5016467	10090.ENSMUSP00000019060	10090.ENSMUSP00000016673	0	0	0	0	0.079	0	0	0.912	0.915
Ccl5	Il6	5021891	5018646	10090.ENSMUSP00000039600	10090.ENSMUSP00000026845	0	0	0	0	0.166	0	0	0.9	0.913
Ccl5	Tnf	5021891	5018200	10090.ENSMUSP00000039600	10090.ENSMUSP00000025263	0	0	0	0	0.174	0	0	0.898	0.912
Cxcl10	Il10	5023242	5016467	10090.ENSMUSP00000047646	10090.ENSMUSP00000016673	0	0	0	0	0.098	0	0	0.906	0.912
Ccr1	Ccl2	5018664	5015259	10090.ENSMUSP00000026911	10090.ENSMUSP00000000193	0	0	0	0	0.127	0.147	0.6	0.736	0.911
Il18	Il10	5024359	5016467	10090.ENSMUSP00000054591	10090.ENSMUSP00000016673	0	0	0	0	0.061	0	0	0.907	0.91
Cxcl1	Ccl7	5019952	5017073	10090.ENSMUSP00000031327	10090.ENSMUSP00000021011	0	0	0	0	0.537	0.153	0	0.788	0.909
Tnf	Il13	5018200	5016976	10090.ENSMUSP00000025263	10090.ENSMUSP00000020650	0	0	0	0	0.06	0	0	0.905	0.908
Il4	Ccl2	5015337	5015259	10090.ENSMUSP00000000889	10090.ENSMUSP00000000193	0	0	0	0	0	0	0	0.908	0.908
Csf2	Ccl2	5016663	5015259	10090.ENSMUSP00000019060	10090.ENSMUSP00000000193	0	0	0	0	0.089	0	0	0.902	0.907
Il1b	Ccl3	5019193	5015351	10090.ENSMUSP00000028881	10090.ENSMUSP00000001008	0	0	0	0	0.668	0	0	0.732	0.907
Cxcl1	Il1b	5019952	5019193	10090.ENSMUSP00000031327	10090.ENSMUSP00000028881	0	0	0	0	0.465	0	0	0.833	0.907
Myd88	Il10	5021076	5016467	10090.ENSMUSP00000035092	10090.ENSMUSP00000016673	0	0	0	0	0	0	0	0.907	0.907
Cxcl10	Ccl7	5023242	5017073	10090.ENSMUSP00000047646	10090.ENSMUSP00000021011	0	0	0	0	0.439	0.153	0	0.82	0.907
Cxcl10	Il6	5023242	5018646	10090.ENSMUSP00000047646	10090.ENSMUSP00000026845	0	0	0	0	0.418	0	0	0.847	0.907
Tnf	Ccl2	5018200	5015259	10090.ENSMUSP00000025263	10090.ENSMUSP00000000193	0	0	0	0	0.212	0	0	0.885	0.905
Csf3	Csf2	5021569	5016663	10090.ENSMUSP00000037762	10090.ENSMUSP00000019060	0	0	0	0	0.131	0	0	0.894	0.904
Cxcl10	Il1b	5023242	5019193	10090.ENSMUSP00000047646	10090.ENSMUSP00000028881	0	0	0	0	0.418	0	0	0.842	0.904
Cxcl5	Il1b	5019945	5019193	10090.ENSMUSP00000031318	10090.ENSMUSP00000028881	0	0	0	0	0.218	0	0	0.88	0.903
Csf2	Il4	5016663	5015337	10090.ENSMUSP00000019060	10090.ENSMUSP00000000889	0	0	0	0	0	0	0	0.903	0.903
Tnf	Il4	5018200	5015337	10090.ENSMUSP00000025263	10090.ENSMUSP00000000889	0	0	0	0	0	0	0	0.903	0.903
Cxcl10	Ccl3	5023242	5015351	10090.ENSMUSP00000047646	10090.ENSMUSP00000001008	0	0	0	0	0.393	0	0	0.845	0.902
Cxcl10	Tnf	5023242	5018200	10090.ENSMUSP00000047646	10090.ENSMUSP00000025263	0	0	0	0	0.412	0	0	0.84	0.902
Ifng	Il18	5025730	5024359	10090.ENSMUSP00000063800	10090.ENSMUSP00000054591	0	0	0	0	0	0	0	0.901	0.902
Il2	Il13	5019312	5016976	10090.ENSMUSP00000029275	10090.ENSMUSP00000020650	0	0	0	0	0.06	0	0	0.9	0.902
Cxcl15	Il1b	5019948	5019193	10090.ENSMUSP00000031322	10090.ENSMUSP00000028881	0	0	0	0	0.062	0	0	0.899	0.901
Tnf	Ccl3	5018200	5015351	10090.ENSMUSP00000025263	10090.ENSMUSP00000001008	0	0	0	0	0.424	0	0	0.832	0.899
Cxcl5	Ccl2	5019945	5015259	10090.ENSMUSP00000031318	10090.ENSMUSP00000000193	0	0	0	0	0.39	0.262	0	0.792	0.898
Csf3	Il17a	5021569	5018700	10090.ENSMUSP00000037762	10090.ENSMUSP00000027061	0	0	0	0	0	0	0	0.897	0.897
Cxcl5	Il6	5019945	5018646	10090.ENSMUSP00000031318	10090.ENSMUSP00000026845	0	0	0	0	0.335	0	0	0.852	0.897
Irg1	Ccl4	5017603	5016671	10090.ENSMUSP00000022722	10090.ENSMUSP00000019074	0	0	0	0	0.851	0	0	0.33	0.896
Il17a	Ccl2	5018700	5015259	10090.ENSMUSP00000027061	10090.ENSMUSP00000000193	0	0	0	0	0	0	0	0.894	0.895
Tlr4	Cxcl15	5022928	5019948	10090.ENSMUSP00000045770	10090.ENSMUSP00000031322	0	0	0	0	0	0	0	0.895	0.895
Tlr2	Ccl2	5019417	5015259	10090.ENSMUSP00000029623	10090.ENSMUSP00000000193	0	0	0	0	0.417	0	0	0.824	0.893
Cxcl9	Ifng	5032784	5025730	10090.ENSMUSP00000108716	10090.ENSMUSP00000063800	0	0	0	0	0.289	0	0	0.855	0.892
Cxcl15	Tnf	5019948	5018200	10090.ENSMUSP00000031322	10090.ENSMUSP00000025263	0	0	0	0	0	0	0	0.891	0.891
Tlr4	Tlr2	5022928	5019417	10090.ENSMUSP00000045770	10090.ENSMUSP00000029623	0	0	0	0.609	0.15	0	0.8	0.961	0.889
Csf3	Il6	5021569	5018646	10090.ENSMUSP00000037762	10090.ENSMUSP00000026845	0	0	0	0	0.179	0	0	0.868	0.887
Cxcl1	Il17a	5019952	5018700	10090.ENSMUSP00000031327	10090.ENSMUSP00000027061	0	0	0	0	0.06	0	0	0.885	0.887
Tlr4	Il1b	5022928	5019193	10090.ENSMUSP00000045770	10090.ENSMUSP00000028881	0	0	0	0	0.082	0	0	0.881	0.886
Il18	Il4	5024359	5015337	10090.ENSMUSP00000054591	10090.ENSMUSP00000000889	0	0	0	0	0	0	0	0.885	0.885
Csf3	Ccl2	5021569	5015259	10090.ENSMUSP00000037762	10090.ENSMUSP00000000193	0	0	0	0	0.108	0	0	0.875	0.884
Cxcl1	Ccl3	5019952	5015351	10090.ENSMUSP00000031327	10090.ENSMUSP00000001008	0	0	0	0	0.34	0	0	0.832	0.884
Il1b	Irg1	5019193	5017603	10090.ENSMUSP00000028881	10090.ENSMUSP00000022722	0	0	0	0	0.81	0	0	0.408	0.883
Ifng	Ccl2	5025730	5015259	10090.ENSMUSP00000063800	10090.ENSMUSP00000000193	0	0	0	0	0.05	0	0	0.882	0.883
Il17a	Tnf	5018700	5018200	10090.ENSMUSP00000027061	10090.ENSMUSP00000025263	0	0	0	0	0	0	0	0.882	0.882
Il1b	Mmp9	5019193	5016541	10090.ENSMUSP00000028881	10090.ENSMUSP00000017881	0	0	0	0	0.153	0.077	0	0.859	0.881
Cxcl9	Ccl2	5032784	5015259	10090.ENSMUSP00000108716	10090.ENSMUSP00000000193	0	0	0	0	0.135	0.118	0	0.852	0.877
Il1b	Il4	5019193	5015337	10090.ENSMUSP00000028881	10090.ENSMUSP00000000889	0	0	0	0	0	0	0	0.874	0.874
Cxcl15	Il10	5019948	5016467	10090.ENSMUSP00000031322	10090.ENSMUSP00000016673	0	0	0	0	0.061	0	0	0.872	0.874
Tlr4	Casp1	5022928	5018687	10090.ENSMUSP00000045770	10090.ENSMUSP00000027015	0	0	0	0	0.169	0.159	0	0.833	0.873
Il1b	Il17a	5019193	5018700	10090.ENSMUSP00000028881	10090.ENSMUSP00000027061	0	0	0	0	0	0	0	0.871	0.871
Il6	Ccl7	5018646	5017073	10090.ENSMUSP00000026845	10090.ENSMUSP00000021011	0	0	0	0	0.436	0	0	0.777	0.869
Nlrp3	Il6	5030760	5018646	10090.ENSMUSP00000098707	10090.ENSMUSP00000026845	0	0	0	0	0.127	0	0	0.857	0.869
Socs3	Il10	5025071	5016467	10090.ENSMUSP00000059129	10090.ENSMUSP00000016673	0	0	0	0	0.09	0	0	0.86	0.868
Nlrp3	Tnf	5030760	5018200	10090.ENSMUSP00000098707	10090.ENSMUSP00000025263	0	0	0	0	0.212	0	0	0.839	0.868
Tlr2	Il1b	5019417	5019193	10090.ENSMUSP00000029623	10090.ENSMUSP00000028881	0	0	0	0	0.429	0	0	0.776	0.867
Mmp9	Ccl2	5016541	5015259	10090.ENSMUSP00000017881	10090.ENSMUSP00000000193	0	0	0	0	0.088	0.062	0	0.857	0.867
Crp	Tnf	5022737	5018200	10090.ENSMUSP00000044665	10090.ENSMUSP00000025263	0	0	0	0	0	0	0	0.866	0.866
Il18	Tnf	5024359	5018200	10090.ENSMUSP00000054591	10090.ENSMUSP00000025263	0	0	0	0	0	0	0	0.865	0.865
Il6	Il13	5018646	5016976	10090.ENSMUSP00000026845	10090.ENSMUSP00000020650	0	0	0	0	0	0	0	0.864	0.864
Il6	Ccl4	5018646	5016671	10090.ENSMUSP00000026845	10090.ENSMUSP00000019074	0	0	0	0	0.403	0	0	0.779	0.862
Il13	Csf2	5016976	5016663	10090.ENSMUSP00000020650	10090.ENSMUSP00000019060	0	0	0	0	0.062	0	0	0.858	0.861
Cxcl1	Tnf	5019952	5018200	10090.ENSMUSP00000031327	10090.ENSMUSP00000025263	0	0	0	0	0.215	0	0	0.831	0.861
Myd88	Il6	5021076	5018646	10090.ENSMUSP00000035092	10090.ENSMUSP00000026845	0	0	0	0	0.099	0	0	0.852	0.861
Cxcl15	Tlr2	5019948	5019417	10090.ENSMUSP00000031322	10090.ENSMUSP00000029623	0	0	0	0	0	0	0	0.86	0.86
Ccl5	Csf2	5021891	5016663	10090.ENSMUSP00000039600	10090.ENSMUSP00000019060	0	0	0	0	0.06	0	0	0.856	0.859
Il17a	Csf2	5018700	5016663	10090.ENSMUSP00000027061	10090.ENSMUSP00000019060	0	0	0	0	0	0	0	0.859	0.859
Ptgs2	Ccl2	5021066	5015259	10090.ENSMUSP00000035065	10090.ENSMUSP00000000193	0	0	0	0	0.203	0	0	0.83	0.859
Cxcl1	Il10	5019952	5016467	10090.ENSMUSP00000031327	10090.ENSMUSP00000016673	0	0	0	0	0.121	0	0	0.845	0.858
Il1r2	Il1r1	5018746	5018745	10090.ENSMUSP00000027243	10090.ENSMUSP00000027241	0	0	0	0.644	0.062	0	0.8	0.775	0.857
Cxcl5	Ccl7	5019945	5017073	10090.ENSMUSP00000031318	10090.ENSMUSP00000021011	0	0	0	0	0.321	0.262	0	0.737	0.857
Il18	Il6	5024359	5018646	10090.ENSMUSP00000054591	10090.ENSMUSP00000026845	0	0	0	0	0	0	0	0.855	0.855
Crp	Cxcl15	5022737	5019948	10090.ENSMUSP00000044665	10090.ENSMUSP00000031322	0	0	0	0	0	0	0	0.855	0.855
Cxcl15	Ccl2	5019948	5015259	10090.ENSMUSP00000031322	10090.ENSMUSP00000000193	0	0	0	0	0	0.118	0	0.842	0.854
Il18	Tlr4	5024359	5022928	10090.ENSMUSP00000054591	10090.ENSMUSP00000045770	0	0	0	0	0.062	0	0	0.848	0.852
Myd88	Tnf	5021076	5018200	10090.ENSMUSP00000035092	10090.ENSMUSP00000025263	0	0	0	0	0.095	0	0	0.843	0.852
Csf3	Il10	5021569	5016467	10090.ENSMUSP00000037762	10090.ENSMUSP00000016673	0	0	0	0	0.056	0	0	0.849	0.851
Il1b	Csf2	5019193	5016663	10090.ENSMUSP00000028881	10090.ENSMUSP00000019060	0	0	0	0	0.186	0	0	0.822	0.849
Cxcl10	Il17a	5023242	5018700	10090.ENSMUSP00000047646	10090.ENSMUSP00000027061	0	0	0	0	0.05	0	0	0.844	0.846
Tlr4	Il17a	5022928	5018700	10090.ENSMUSP00000045770	10090.ENSMUSP00000027061	0	0	0	0	0.062	0	0	0.842	0.846
Il10	Ccl3	5016467	5015351	10090.ENSMUSP00000016673	10090.ENSMUSP00000001008	0	0	0	0	0.133	0	0	0.83	0.846
Ccl5	Il1b	5021891	5019193	10090.ENSMUSP00000039600	10090.ENSMUSP00000028881	0	0	0	0	0.231	0	0	0.806	0.844
Ccl5	Il17a	5021891	5018700	10090.ENSMUSP00000039600	10090.ENSMUSP00000027061	0	0	0	0	0	0	0	0.844	0.844
Ccl5	Csf3	5021891	5021569	10090.ENSMUSP00000039600	10090.ENSMUSP00000037762	0	0	0	0	0	0	0	0.844	0.844
Cxcl15	Il4	5019948	5015337	10090.ENSMUSP00000031322	10090.ENSMUSP00000000889	0	0	0	0	0	0	0	0.843	0.843
Il18	Il2	5024359	5019312	10090.ENSMUSP00000054591	10090.ENSMUSP00000029275	0	0	0	0	0	0	0	0.843	0.843
Ifng	Csf2	5025730	5016663	10090.ENSMUSP00000063800	10090.ENSMUSP00000019060	0	0	0	0	0.078	0	0	0.837	0.843
Ccl5	Il13	5021891	5016976	10090.ENSMUSP00000039600	10090.ENSMUSP00000020650	0	0	0	0	0	0	0	0.842	0.842
Csf3	Tnf	5021569	5018200	10090.ENSMUSP00000037762	10090.ENSMUSP00000025263	0	0	0	0	0.104	0	0	0.831	0.842
Cxcl9	Ccl3	5032784	5015351	10090.ENSMUSP00000108716	10090.ENSMUSP00000001008	0	0	0	0	0.102	0	0	0.832	0.842
Ifng	Il13	5025730	5016976	10090.ENSMUSP00000063800	10090.ENSMUSP00000020650	0	0	0	0	0.06	0	0	0.837	0.84
Ccl5	Cxcl15	5021891	5019948	10090.ENSMUSP00000039600	10090.ENSMUSP00000031322	0	0	0	0	0	0.049	0	0.838	0.839
Il2	Il1b	5019312	5019193	10090.ENSMUSP00000029275	10090.ENSMUSP00000028881	0	0	0	0	0	0	0	0.838	0.838
Cxcl2	Ccl7	5027242	5017073	10090.ENSMUSP00000074885	10090.ENSMUSP00000021011	0	0	0	0	0.348	0.153	0	0.729	0.837
Cxcl10	Csf2	5023242	5016663	10090.ENSMUSP00000047646	10090.ENSMUSP00000019060	0	0	0	0	0.079	0	0	0.83	0.836
Cxcl15	Csf2	5019948	5016663	10090.ENSMUSP00000031322	10090.ENSMUSP00000019060	0	0	0	0	0	0	0	0.836	0.836
Cxcl2	Il10	5027242	5016467	10090.ENSMUSP00000074885	10090.ENSMUSP00000016673	0	0	0	0	0.134	0	0	0.818	0.836
Ptgs2	Il10	5021066	5016467	10090.ENSMUSP00000035065	10090.ENSMUSP00000016673	0	0	0	0	0.071	0	0	0.83	0.835
Cxcl15	Il17a	5019948	5018700	10090.ENSMUSP00000031322	10090.ENSMUSP00000027061	0	0	0	0	0	0	0	0.835	0.835
Cxcl1	Tlr2	5019952	5019417	10090.ENSMUSP00000031327	10090.ENSMUSP00000029623	0	0	0	0	0.28	0	0	0.779	0.835
Ifng	Tlr4	5025730	5022928	10090.ENSMUSP00000063800	10090.ENSMUSP00000045770	0	0	0	0	0	0	0	0.835	0.835
Il1rn	Il1a	5033035	5019194	10090.ENSMUSP00000110126	10090.ENSMUSP00000028882	0	0	0	0	0.256	0	0	0.787	0.835
Mefv	Il18	5030616	5024359	10090.ENSMUSP00000097795	10090.ENSMUSP00000054591	0	0	0	0	0.061	0	0	0.831	0.834
Nlrp3	Tlr2	5030760	5019417	10090.ENSMUSP00000098707	10090.ENSMUSP00000029623	0	0	0	0	0.189	0	0	0.804	0.834
Ccl5	Il4	5021891	5015337	10090.ENSMUSP00000039600	10090.ENSMUSP00000000889	0	0	0	0	0	0	0	0.834	0.834
Mmp9	Il10	5016541	5016467	10090.ENSMUSP00000017881	10090.ENSMUSP00000016673	0	0	0	0	0	0	0	0.834	0.834
Cxcl1	Cxcl15	5019952	5019948	10090.ENSMUSP00000031327	10090.ENSMUSP00000031322	0	0	0	0	0	0	0	0.833	0.833
Il18	Il17a	5024359	5018700	10090.ENSMUSP00000054591	10090.ENSMUSP00000027061	0	0	0	0	0	0	0	0.833	0.833
Cxcl10	Cxcl15	5023242	5019948	10090.ENSMUSP00000047646	10090.ENSMUSP00000031322	0	0	0	0	0	0	0	0.833	0.833
Cxcl15	Il2	5019948	5019312	10090.ENSMUSP00000031322	10090.ENSMUSP00000029275	0	0	0	0	0	0	0	0.832	0.832
Cxcl15	Il13	5019948	5016976	10090.ENSMUSP00000031322	10090.ENSMUSP00000020650	0	0	0	0	0	0	0	0.83	0.83
Csf3	Il1b	5021569	5019193	10090.ENSMUSP00000037762	10090.ENSMUSP00000028881	0	0	0	0	0.124	0	0	0.812	0.829
Nlrp3	Tlr4	5030760	5022928	10090.ENSMUSP00000098707	10090.ENSMUSP00000045770	0	0	0	0	0.091	0	0	0.818	0.827
Cxcl5	Il10	5019945	5016467	10090.ENSMUSP00000031318	10090.ENSMUSP00000016673	0	0	0	0	0.061	0	0	0.822	0.826
Cxcl10	Tlr4	5023242	5022928	10090.ENSMUSP00000047646	10090.ENSMUSP00000045770	0	0	0	0	0.061	0	0	0.822	0.826
Tlr2	Il4	5019417	5015337	10090.ENSMUSP00000029623	10090.ENSMUSP00000000889	0	0	0	0	0	0	0	0.823	0.824
Ifng	Tlr2	5025730	5019417	10090.ENSMUSP00000063800	10090.ENSMUSP00000029623	0	0	0	0	0.06	0	0	0.819	0.823
Il13	Ccl3	5016976	5015351	10090.ENSMUSP00000020650	10090.ENSMUSP00000001008	0	0	0	0	0	0	0	0.823	0.823
Il1b	Tnfaip3	5019193	5016793	10090.ENSMUSP00000028881	10090.ENSMUSP00000019997	0	0	0	0	0.431	0.51	0	0.418	0.823
Il18	Myd88	5024359	5021076	10090.ENSMUSP00000054591	10090.ENSMUSP00000035092	0	0	0	0	0.061	0	0	0.819	0.823
Il1a	Csf2	5019194	5016663	10090.ENSMUSP00000028882	10090.ENSMUSP00000019060	0	0	0	0	0.286	0	0	0.76	0.821
Tlr4	Il4	5022928	5015337	10090.ENSMUSP00000045770	10090.ENSMUSP00000000889	0	0	0	0	0.062	0	0	0.817	0.821
Crp	Il10	5022737	5016467	10090.ENSMUSP00000044665	10090.ENSMUSP00000016673	0	0	0	0	0	0	0	0.821	0.821
Casp1	Tnf	5018687	5018200	10090.ENSMUSP00000027015	10090.ENSMUSP00000025263	0	0	0	0	0.141	0.161	0	0.768	0.818
Csf3	Cxcl15	5021569	5019948	10090.ENSMUSP00000037762	10090.ENSMUSP00000031322	0	0	0	0	0	0	0	0.818	0.818
Il17a	Mmp9	5018700	5016541	10090.ENSMUSP00000027061	10090.ENSMUSP00000017881	0	0	0	0	0	0	0	0.816	0.817
Myd88	Casp1	5021076	5018687	10090.ENSMUSP00000035092	10090.ENSMUSP00000027015	0	0	0	0	0.097	0.118	0	0.785	0.814
Mefv	Il1b	5030616	5019193	10090.ENSMUSP00000097795	10090.ENSMUSP00000028881	0	0	0	0	0.474	0	0	0.662	0.814
Ccl5	Il2	5021891	5019312	10090.ENSMUSP00000039600	10090.ENSMUSP00000029275	0	0	0	0	0	0	0	0.813	0.813
Csf3	Il4	5021569	5015337	10090.ENSMUSP00000037762	10090.ENSMUSP00000000889	0	0	0	0	0	0	0	0.813	0.813
Tlr4	Mmp9	5022928	5016541	10090.ENSMUSP00000045770	10090.ENSMUSP00000017881	0	0	0	0	0.062	0.047	0	0.807	0.812
Ifng	Csf3	5025730	5021569	10090.ENSMUSP00000063800	10090.ENSMUSP00000037762	0	0	0	0	0	0	0	0.811	0.811
Il13	Ccl2	5016976	5015259	10090.ENSMUSP00000020650	10090.ENSMUSP00000000193	0	0	0	0	0	0	0	0.807	0.807
Cxcl10	Tlr2	5023242	5019417	10090.ENSMUSP00000047646	10090.ENSMUSP00000029623	0	0	0	0	0.418	0	0	0.683	0.807
Csf3	Il13	5021569	5016976	10090.ENSMUSP00000037762	10090.ENSMUSP00000020650	0	0	0	0	0	0	0	0.806	0.806
Cxcl15	Ccr1	5019948	5018664	10090.ENSMUSP00000031322	10090.ENSMUSP00000026911	0	0	0	0	0	0.058	0.6	0.525	0.805
Il1r1	Il6	5018745	5018646	10090.ENSMUSP00000027241	10090.ENSMUSP00000026845	0	0	0	0	0.062	0	0	0.799	0.804
Ccl5	Mmp9	5021891	5016541	10090.ENSMUSP00000039600	10090.ENSMUSP00000017881	0	0	0	0	0.061	0	0	0.799	0.803
Ifng	Ccl5	5025730	5021891	10090.ENSMUSP00000063800	10090.ENSMUSP00000039600	0	0	0	0	0.15	0	0	0.778	0.803
Cxcl10	Irg1	5023242	5017603	10090.ENSMUSP00000047646	10090.ENSMUSP00000022722	0	0	0	0	0.672	0	0	0.418	0.801
Tlr4	Ccl2	5022928	5015259	10090.ENSMUSP00000045770	10090.ENSMUSP00000000193	0	0	0	0	0.106	0	0	0.785	0.8
Il1rap	Il1r2	5029765	5018746	10090.ENSMUSP00000093843	10090.ENSMUSP00000027243	0	0	0	0.645	0	0.742	0	0.645	0.799
Ptgs2	Cxcl1	5021066	5019952	10090.ENSMUSP00000035065	10090.ENSMUSP00000031327	0	0	0	0	0.22	0	0	0.751	0.798
Cxcl3	Il6	5019951	5018646	10090.ENSMUSP00000031326	10090.ENSMUSP00000026845	0	0	0	0	0.34	0	0	0.707	0.798
Clec4e	Irg1	5020209	5017603	10090.ENSMUSP00000032239	10090.ENSMUSP00000022722	0	0	0	0	0.712	0	0	0.322	0.796
Tlr4	Ccl3	5022928	5015351	10090.ENSMUSP00000045770	10090.ENSMUSP00000001008	0	0	0	0	0.082	0	0	0.786	0.795
Ccl4	Il10	5016671	5016467	10090.ENSMUSP00000019074	10090.ENSMUSP00000016673	0	0	0	0	0.152	0	0	0.769	0.795
Cxcl9	Il6	5032784	5018646	10090.ENSMUSP00000108716	10090.ENSMUSP00000026845	0	0	0	0	0.131	0	0	0.774	0.795
Csf3	Cxcl1	5021569	5019952	10090.ENSMUSP00000037762	10090.ENSMUSP00000031327	0	0	0	0	0.121	0	0	0.776	0.794
Tlr2	Casp1	5019417	5018687	10090.ENSMUSP00000029623	10090.ENSMUSP00000027015	0	0	0	0	0.23	0.159	0	0.707	0.794
Cxcl5	Csf2	5019945	5016663	10090.ENSMUSP00000031318	10090.ENSMUSP00000019060	0	0	0	0	0.061	0	0	0.79	0.794
Crp	Il17a	5022737	5018700	10090.ENSMUSP00000044665	10090.ENSMUSP00000027061	0	0	0	0	0	0	0	0.792	0.793
Nlrp3	Myd88	5030760	5021076	10090.ENSMUSP00000098707	10090.ENSMUSP00000035092	0	0	0	0	0.08	0	0	0.783	0.792
Cxcl10	Il4	5023242	5015337	10090.ENSMUSP00000047646	10090.ENSMUSP00000000889	0	0	0	0	0	0	0	0.791	0.791
Cxcl10	Il13	5023242	5016976	10090.ENSMUSP00000047646	10090.ENSMUSP00000020650	0	0	0	0	0	0	0	0.79	0.79
Il1rn	Il6	5033035	5018646	10090.ENSMUSP00000110126	10090.ENSMUSP00000026845	0	0	0	0	0.232	0	0	0.738	0.79
Socs3	Ccl2	5025071	5015259	10090.ENSMUSP00000059129	10090.ENSMUSP00000000193	0	0	0	0	0.215	0	0	0.743	0.79
Cxcl9	Ccl7	5032784	5017073	10090.ENSMUSP00000108716	10090.ENSMUSP00000021011	0	0	0	0	0.135	0.118	0	0.745	0.788
Cxcl2	Il1a	5027242	5019194	10090.ENSMUSP00000074885	10090.ENSMUSP00000028882	0	0	0	0	0.457	0	0	0.626	0.788
Csf3	Il2	5021569	5019312	10090.ENSMUSP00000037762	10090.ENSMUSP00000029275	0	0	0	0	0	0	0	0.787	0.787
Cxcl2	Tlr2	5027242	5019417	10090.ENSMUSP00000074885	10090.ENSMUSP00000029623	0	0	0	0	0.407	0	0	0.656	0.787
Ptgs2	Il1a	5021066	5019194	10090.ENSMUSP00000035065	10090.ENSMUSP00000028882	0	0	0	0	0.238	0	0	0.729	0.785
Csf2	Ccl3	5016663	5015351	10090.ENSMUSP00000019060	10090.ENSMUSP00000001008	0	0	0	0	0.09	0	0	0.774	0.785
Ptgs2	Il4	5021066	5015337	10090.ENSMUSP00000035065	10090.ENSMUSP00000000889	0	0	0	0	0.062	0	0	0.779	0.784
Il18	Cxcl15	5024359	5019948	10090.ENSMUSP00000054591	10090.ENSMUSP00000031322	0	0	0	0	0	0	0	0.784	0.784
Il18	Mmp9	5024359	5016541	10090.ENSMUSP00000054591	10090.ENSMUSP00000017881	0	0	0	0	0.06	0	0	0.779	0.784
Tnfrsf1b	Il6	5019648	5018646	10090.ENSMUSP00000030336	10090.ENSMUSP00000026845	0	0	0	0	0.16	0	0	0.754	0.784
Cxcl10	Csf3	5023242	5021569	10090.ENSMUSP00000047646	10090.ENSMUSP00000037762	0	0	0	0	0.076	0	0	0.773	0.781
Casp1	Il6	5018687	5018646	10090.ENSMUSP00000027015	10090.ENSMUSP00000026845	0	0	0	0	0.082	0	0	0.771	0.781
Cxcl9	Il10	5032784	5016467	10090.ENSMUSP00000108716	10090.ENSMUSP00000016673	0	0	0	0	0.061	0	0	0.775	0.78
Socs3	Il4	5025071	5015337	10090.ENSMUSP00000059129	10090.ENSMUSP00000000889	0	0	0	0	0.062	0	0	0.77	0.776
Il18	Il13	5024359	5016976	10090.ENSMUSP00000054591	10090.ENSMUSP00000020650	0	0	0	0	0	0	0	0.775	0.775
Tnf	Irg1	5018200	5017603	10090.ENSMUSP00000025263	10090.ENSMUSP00000022722	0	0	0	0	0.671	0	0	0.34	0.774
Cxcl10	Il2	5023242	5019312	10090.ENSMUSP00000047646	10090.ENSMUSP00000029275	0	0	0	0	0	0	0	0.774	0.774
Socs3	Il1b	5025071	5019193	10090.ENSMUSP00000059129	10090.ENSMUSP00000028881	0	0	0	0	0.418	0	0	0.625	0.772
Tnf	Ccl7	5018200	5017073	10090.ENSMUSP00000025263	10090.ENSMUSP00000021011	0	0	0	0	0.204	0	0	0.725	0.772
Clec4e	Tnf	5020209	5018200	10090.ENSMUSP00000032239	10090.ENSMUSP00000025263	0	0	0	0	0.411	0.258	0	0.521	0.772
Cxcl15	Mmp9	5019948	5016541	10090.ENSMUSP00000031322	10090.ENSMUSP00000017881	0	0	0	0	0	0.053	0	0.769	0.771
Cxcl2	Il17a	5027242	5018700	10090.ENSMUSP00000074885	10090.ENSMUSP00000027061	0	0	0	0	0.06	0	0	0.766	0.771
Ccl7	Il10	5017073	5016467	10090.ENSMUSP00000021011	10090.ENSMUSP00000016673	0	0	0	0	0.089	0	0	0.759	0.771
Cxcl2	Clec4e	5027242	5020209	10090.ENSMUSP00000074885	10090.ENSMUSP00000032239	0	0	0	0	0.582	0.049	0	0.471	0.771
Tlr4	Ccl5	5022928	5021891	10090.ENSMUSP00000045770	10090.ENSMUSP00000039600	0	0	0	0	0.06	0	0	0.765	0.769
Cxcl2	Cxcl15	5027242	5019948	10090.ENSMUSP00000074885	10090.ENSMUSP00000031322	0	0	0	0	0	0	0	0.769	0.769
Cxcl3	Ccl2	5019951	5015259	10090.ENSMUSP00000031326	10090.ENSMUSP00000000193	0	0	0	0	0.134	0.153	0	0.708	0.767
Il17a	Casp1	5018700	5018687	10090.ENSMUSP00000027061	10090.ENSMUSP00000027015	0	0	0	0	0	0	0	0.766	0.766
Tlr2	Mmp9	5019417	5016541	10090.ENSMUSP00000029623	10090.ENSMUSP00000017881	0	0	0	0	0.089	0.047	0	0.751	0.765
Il13	Mmp9	5016976	5016541	10090.ENSMUSP00000020650	10090.ENSMUSP00000017881	0	0	0	0	0	0	0	0.765	0.765
Ccl5	Tlr2	5021891	5019417	10090.ENSMUSP00000039600	10090.ENSMUSP00000029623	0	0	0	0	0.253	0	0	0.695	0.762
Cxcl2	Tlr4	5027242	5022928	10090.ENSMUSP00000074885	10090.ENSMUSP00000045770	0	0	0	0	0.087	0	0	0.75	0.762
Cxcl1	Csf2	5019952	5016663	10090.ENSMUSP00000031327	10090.ENSMUSP00000019060	0	0	0	0	0.133	0	0	0.737	0.762
Cxcl9	Il4	5032784	5015337	10090.ENSMUSP00000108716	10090.ENSMUSP00000000889	0	0	0	0	0	0	0	0.762	0.762
Cxcl5	Il17a	5019945	5018700	10090.ENSMUSP00000031318	10090.ENSMUSP00000027061	0	0	0	0	0	0	0	0.76	0.76
Tlr2	Ccl3	5019417	5015351	10090.ENSMUSP00000029623	10090.ENSMUSP00000001008	0	0	0	0	0.405	0	0	0.612	0.759
Clec4e	Tlr2	5020209	5019417	10090.ENSMUSP00000032239	10090.ENSMUSP00000029623	0	0	0	0	0.383	0.101	0	0.598	0.758
Tlr4	Ptgs2	5022928	5021066	10090.ENSMUSP00000045770	10090.ENSMUSP00000035065	0	0	0	0	0.062	0	0	0.752	0.757
Tlr2	Csf2	5019417	5016663	10090.ENSMUSP00000029623	10090.ENSMUSP00000019060	0	0	0	0	0	0	0	0.757	0.757
Tnfaip6	Ptgs2	5026369	5021066	10090.ENSMUSP00000069231	10090.ENSMUSP00000035065	0	0	0	0	0.099	0	0	0.74	0.756
Cxcl9	Tnf	5032784	5018200	10090.ENSMUSP00000108716	10090.ENSMUSP00000025263	0	0	0	0	0.126	0	0	0.731	0.754
Tlr4	Cxcl1	5022928	5019952	10090.ENSMUSP00000045770	10090.ENSMUSP00000031327	0	0	0	0	0.079	0	0	0.744	0.754
Cxcl2	Csf3	5027242	5021569	10090.ENSMUSP00000074885	10090.ENSMUSP00000037762	0	0	0	0	0.174	0	0	0.715	0.754
Socs3	Tnf	5025071	5018200	10090.ENSMUSP00000059129	10090.ENSMUSP00000025263	0	0	0	0	0.133	0	0	0.728	0.754
Cxcl2	Csf2	5027242	5016663	10090.ENSMUSP00000074885	10090.ENSMUSP00000019060	0	0	0	0	0.201	0	0	0.704	0.753
Socs3	Csf3	5025071	5021569	10090.ENSMUSP00000059129	10090.ENSMUSP00000037762	0	0	0	0	0.077	0	0	0.743	0.753
Il18	Csf2	5024359	5016663	10090.ENSMUSP00000054591	10090.ENSMUSP00000019060	0	0	0	0	0	0	0	0.753	0.753
Cxcl5	Ccl3	5019945	5015351	10090.ENSMUSP00000031318	10090.ENSMUSP00000001008	0	0	0	0	0.166	0	0	0.715	0.752
Il2	Ccl2	5019312	5015259	10090.ENSMUSP00000029275	10090.ENSMUSP00000000193	0	0	0	0	0	0	0	0.751	0.751
Tlr4	Csf2	5022928	5016663	10090.ENSMUSP00000045770	10090.ENSMUSP00000019060	0	0	0	0	0	0	0	0.751	0.751
Ifng	Ccl3	5025730	5015351	10090.ENSMUSP00000063800	10090.ENSMUSP00000001008	0	0	0	0	0.106	0	0	0.731	0.749
Il1rn	Tnfrsf1b	5033035	5019648	10090.ENSMUSP00000110126	10090.ENSMUSP00000030336	0	0	0	0	0.193	0	0	0.701	0.749
Ccl4	Csf2	5016671	5016663	10090.ENSMUSP00000019074	10090.ENSMUSP00000019060	0	0	0	0	0.112	0	0	0.73	0.749
Tnfaip6	Tnf	5026369	5018200	10090.ENSMUSP00000069231	10090.ENSMUSP00000025263	0	0	0	0	0.062	0	0	0.742	0.748
Il1rn	Tnf	5033035	5018200	10090.ENSMUSP00000110126	10090.ENSMUSP00000025263	0	0	0	0	0.22	0	0	0.69	0.748
Ifng	Ccl4	5025730	5016671	10090.ENSMUSP00000063800	10090.ENSMUSP00000019074	0	0	0	0	0.161	0	0	0.711	0.747
Cxcl5	Mmp9	5019945	5016541	10090.ENSMUSP00000031318	10090.ENSMUSP00000017881	0	0	0	0	0.091	0.172	0	0.691	0.747
Il18	Ccl2	5024359	5015259	10090.ENSMUSP00000054591	10090.ENSMUSP00000000193	0	0	0	0	0	0	0	0.746	0.746
Csf3	Ccl3	5021569	5015351	10090.ENSMUSP00000037762	10090.ENSMUSP00000001008	0	0	0	0	0.073	0	0	0.736	0.745
Crp	Ccl2	5022737	5015259	10090.ENSMUSP00000044665	10090.ENSMUSP00000000193	0	0	0	0	0	0	0	0.744	0.744
Il18	Cxcl1	5024359	5019952	10090.ENSMUSP00000054591	10090.ENSMUSP00000031327	0	0	0	0	0.06	0	0	0.738	0.743
Il1a	Ccl4	5019194	5016671	10090.ENSMUSP00000028882	10090.ENSMUSP00000019074	0	0	0	0	0.399	0	0	0.589	0.742
Ifng	Cxcl15	5025730	5019948	10090.ENSMUSP00000063800	10090.ENSMUSP00000031322	0	0	0	0	0.06	0	0	0.736	0.741
Il18	Il1r1	5024359	5018745	10090.ENSMUSP00000054591	10090.ENSMUSP00000027241	0	0	0	0	0	0.262	0	0.662	0.74
Ccl5	Myd88	5021891	5021076	10090.ENSMUSP00000039600	10090.ENSMUSP00000035092	0	0	0	0	0.094	0	0	0.723	0.738
Ptgs2	Mmp9	5021066	5016541	10090.ENSMUSP00000035065	10090.ENSMUSP00000017881	0	0	0	0	0.062	0	0	0.732	0.738
Cxcl15	Ccl4	5019948	5016671	10090.ENSMUSP00000031322	10090.ENSMUSP00000019074	0	0	0	0	0	0.124	0	0.71	0.735
Cxcl9	Il17a	5032784	5018700	10090.ENSMUSP00000108716	10090.ENSMUSP00000027061	0	0	0	0	0.061	0	0	0.73	0.735
Ptgs2	Cxcl15	5021066	5019948	10090.ENSMUSP00000035065	10090.ENSMUSP00000031322	0	0	0	0	0.05	0	0	0.733	0.735
Il18	Tlr2	5024359	5019417	10090.ENSMUSP00000054591	10090.ENSMUSP00000029623	0	0	0	0	0.061	0	0	0.727	0.733
Cxcl2	Irg1	5027242	5017603	10090.ENSMUSP00000074885	10090.ENSMUSP00000022722	0	0	0	0	0.608	0	0	0.346	0.733
Socs3	Cxcl1	5025071	5019952	10090.ENSMUSP00000059129	10090.ENSMUSP00000031327	0	0	0	0	0.543	0	0	0.439	0.732
Cxcl3	Il1b	5019951	5019193	10090.ENSMUSP00000031326	10090.ENSMUSP00000028881	0	0	0	0	0.245	0	0	0.66	0.732
Cxcl2	Ifng	5027242	5025730	10090.ENSMUSP00000074885	10090.ENSMUSP00000063800	0	0	0	0	0.078	0	0	0.72	0.731
Ccl3	Il4	5015351	5015337	10090.ENSMUSP00000001008	10090.ENSMUSP00000000889	0	0	0	0	0	0	0	0.73	0.73
Csf3	Ccl4	5021569	5016671	10090.ENSMUSP00000037762	10090.ENSMUSP00000019074	0	0	0	0	0.099	0	0	0.713	0.73
Il17a	Ccl3	5018700	5015351	10090.ENSMUSP00000027061	10090.ENSMUSP00000001008	0	0	0	0	0	0	0	0.73	0.73
Crp	Il1b	5022737	5019193	10090.ENSMUSP00000044665	10090.ENSMUSP00000028881	0	0	0	0	0.062	0	0	0.722	0.729
Cxcl10	Myd88	5023242	5021076	10090.ENSMUSP00000047646	10090.ENSMUSP00000035092	0	0	0	0	0.137	0	0	0.699	0.729
Il1f9	Il6	5024175	5018646	10090.ENSMUSP00000053391	10090.ENSMUSP00000026845	0	0	0	0	0.062	0	0	0.723	0.729
Tlr2	Ccl4	5019417	5016671	10090.ENSMUSP00000029623	10090.ENSMUSP00000019074	0	0	0	0	0.418	0.045	0	0.552	0.729
Tlr2	Il17a	5019417	5018700	10090.ENSMUSP00000029623	10090.ENSMUSP00000027061	0	0	0	0	0.06	0	0	0.722	0.728
Ptgs2	Il17a	5021066	5018700	10090.ENSMUSP00000035065	10090.ENSMUSP00000027061	0	0	0	0	0	0	0	0.727	0.727
Il1rn	Il10	5033035	5016467	10090.ENSMUSP00000110126	10090.ENSMUSP00000016673	0	0	0	0	0.084	0	0	0.714	0.727
Irg1	Ccl3	5017603	5015351	10090.ENSMUSP00000022722	10090.ENSMUSP00000001008	0	0	0	0	0.599	0	0	0.347	0.726
Il1r1	Tnf	5018745	5018200	10090.ENSMUSP00000027241	10090.ENSMUSP00000025263	0	0	0	0	0	0	0	0.726	0.726
Cxcl5	Tnf	5019945	5018200	10090.ENSMUSP00000031318	10090.ENSMUSP00000025263	0	0	0	0	0.087	0	0	0.711	0.725
Il1f9	Il1r1	5024175	5018745	10090.ENSMUSP00000053391	10090.ENSMUSP00000027241	0	0	0	0	0	0.113	0	0.702	0.725
Myd88	Ccl2	5021076	5015259	10090.ENSMUSP00000035092	10090.ENSMUSP00000000193	0	0	0	0	0.106	0	0	0.703	0.723
Ifng	Cxcl1	5025730	5019952	10090.ENSMUSP00000063800	10090.ENSMUSP00000031327	0	0	0	0	0.078	0	0	0.712	0.723
Crp	Mmp9	5022737	5016541	10090.ENSMUSP00000044665	10090.ENSMUSP00000017881	0	0	0	0	0	0	0	0.723	0.723
Tlr4	Il1r1	5022928	5018745	10090.ENSMUSP00000045770	10090.ENSMUSP00000027241	0	0	0	0	0.061	0	0	0.718	0.723
Il18	Ccl5	5024359	5021891	10090.ENSMUSP00000054591	10090.ENSMUSP00000039600	0	0	0	0	0.06	0	0	0.718	0.723
Csf3	Cxcl5	5021569	5019945	10090.ENSMUSP00000037762	10090.ENSMUSP00000031318	0	0	0	0	0.1	0	0	0.703	0.722
Il18	Cxcl10	5024359	5023242	10090.ENSMUSP00000054591	10090.ENSMUSP00000047646	0	0	0	0	0.06	0	0	0.716	0.721
Cxcl1	Il4	5019952	5015337	10090.ENSMUSP00000031327	10090.ENSMUSP00000000889	0	0	0	0	0	0	0	0.717	0.717
Cxcl3	Ccl7	5019951	5017073	10090.ENSMUSP00000031326	10090.ENSMUSP00000021011	0	0	0	0	0.122	0.153	0	0.65	0.717
Cxcl1	Il1a	5019952	5019194	10090.ENSMUSP00000031327	10090.ENSMUSP00000028882	0	0	0	0	0.269	0	0	0.627	0.716
Clec4e	Il1b	5020209	5019193	10090.ENSMUSP00000032239	10090.ENSMUSP00000028881	0	0	0	0	0.597	0	0	0.32	0.714
Cxcl2	Ptgs2	5027242	5021066	10090.ENSMUSP00000074885	10090.ENSMUSP00000035065	0	0	0	0	0.266	0	0	0.626	0.714
Myd88	Cxcl15	5021076	5019948	10090.ENSMUSP00000035092	10090.ENSMUSP00000031322	0	0	0	0	0	0	0	0.714	0.714
Cxcl1	Saa3	5019952	5016001	10090.ENSMUSP00000031327	10090.ENSMUSP00000006956	0	0	0	0	0.428	0	0	0.519	0.713
Cxcl15	Ccl3	5019948	5015351	10090.ENSMUSP00000031322	10090.ENSMUSP00000001008	0	0	0	0	0	0	0	0.713	0.713
Ccl4	Ccl2	5016671	5015259	10090.ENSMUSP00000019074	10090.ENSMUSP00000000193	0	0	0	0.873	0.58	0.262	0	0.859	0.712
Il6	Saa3	5018646	5016001	10090.ENSMUSP00000026845	10090.ENSMUSP00000006956	0	0	0	0	0.289	0	0	0.611	0.712
Casp1	Il10	5018687	5016467	10090.ENSMUSP00000027015	10090.ENSMUSP00000016673	0	0	0	0	0.087	0	0	0.696	0.711
Il2	Ccl3	5019312	5015351	10090.ENSMUSP00000029275	10090.ENSMUSP00000001008	0	0	0	0	0	0	0	0.711	0.711
Il1b	Ccl7	5019193	5017073	10090.ENSMUSP00000028881	10090.ENSMUSP00000021011	0	0	0	0	0.226	0	0	0.642	0.711
Il1a	Ccl3	5019194	5015351	10090.ENSMUSP00000028882	10090.ENSMUSP00000001008	0	0	0	0	0.225	0	0	0.643	0.711
Cxcl9	Il13	5032784	5016976	10090.ENSMUSP00000108716	10090.ENSMUSP00000020650	0	0	0	0	0	0	0	0.711	0.711
Tlr4	Crp	5022928	5022737	10090.ENSMUSP00000045770	10090.ENSMUSP00000044665	0	0	0	0	0	0	0	0.711	0.711
Nlrp3	Il10	5030760	5016467	10090.ENSMUSP00000098707	10090.ENSMUSP00000016673	0	0	0	0	0.089	0	0	0.695	0.71
Il17a	Ccl4	5018700	5016671	10090.ENSMUSP00000027061	10090.ENSMUSP00000019074	0	0	0	0	0	0	0	0.71	0.71
Tnfrsf1b	Il10	5019648	5016467	10090.ENSMUSP00000030336	10090.ENSMUSP00000016673	0	0	0	0	0.078	0	0	0.698	0.71
Cxcl15	Cxcl5	5019948	5019945	10090.ENSMUSP00000031322	10090.ENSMUSP00000031318	0	0	0	0	0	0	0	0.71	0.71
Socs3	Il2	5025071	5019312	10090.ENSMUSP00000059129	10090.ENSMUSP00000029275	0	0	0	0	0	0	0	0.71	0.71
Il13	Ccl4	5016976	5016671	10090.ENSMUSP00000020650	10090.ENSMUSP00000019074	0	0	0	0	0	0	0	0.71	0.71
Ccl4	Il4	5016671	5015337	10090.ENSMUSP00000019074	10090.ENSMUSP00000000889	0	0	0	0	0.062	0	0	0.703	0.709
Il1b	Il13	5019193	5016976	10090.ENSMUSP00000028881	10090.ENSMUSP00000020650	0	0	0	0	0	0	0	0.707	0.707
Cxcl9	Csf2	5032784	5016663	10090.ENSMUSP00000108716	10090.ENSMUSP00000019060	0	0	0	0	0	0	0	0.707	0.707
Myd88	Il17a	5021076	5018700	10090.ENSMUSP00000035092	10090.ENSMUSP00000027061	0	0	0	0	0	0	0	0.707	0.707
Il1a	Il10	5019194	5016467	10090.ENSMUSP00000028882	10090.ENSMUSP00000016673	0	0	0	0	0.139	0	0	0.672	0.706
Il1f9	Tnf	5024175	5018200	10090.ENSMUSP00000053391	10090.ENSMUSP00000025263	0	0	0	0	0.077	0	0	0.694	0.706
Ccl7	Csf2	5017073	5016663	10090.ENSMUSP00000021011	10090.ENSMUSP00000019060	0	0	0	0	0.06	0	0	0.7	0.706
Il1rn	Ccl2	5033035	5015259	10090.ENSMUSP00000110126	10090.ENSMUSP00000000193	0	0	0	0	0.29	0	0	0.599	0.704
Cxcl9	Il2	5032784	5019312	10090.ENSMUSP00000108716	10090.ENSMUSP00000029275	0	0	0	0	0	0	0	0.704	0.704
Il2	Ccl4	5019312	5016671	10090.ENSMUSP00000029275	10090.ENSMUSP00000019074	0	0	0	0	0	0	0	0.703	0.703
Il18	Cxcl5	5024359	5019945	10090.ENSMUSP00000054591	10090.ENSMUSP00000031318	0	0	0	0	0.06	0	0	0.695	0.701
Cxcl9	Csf3	5032784	5021569	10090.ENSMUSP00000108716	10090.ENSMUSP00000037762	0	0	0	0	0.061	0	0	0.695	0.701
Cxcl2	Il18	5027242	5024359	10090.ENSMUSP00000074885	10090.ENSMUSP00000054591	0	0	0	0	0.06	0	0	0.694	0.7
Il18	Crp	5024359	5022737	10090.ENSMUSP00000054591	10090.ENSMUSP00000044665	0	0	0	0	0	0	0	0.7	0.7
Cxcl1	Il13	5019952	5016976	10090.ENSMUSP00000031327	10090.ENSMUSP00000020650	0	0	0	0	0	0	0	0.699	0.699
Myd88	Cxcl1	5021076	5019952	10090.ENSMUSP00000035092	10090.ENSMUSP00000031327	0	0	0	0	0.099	0	0	0.679	0.698
Myd88	Il4	5021076	5015337	10090.ENSMUSP00000035092	10090.ENSMUSP00000000889	0	0	0	0	0	0	0	0.697	0.697
Ifng	Myd88	5025730	5021076	10090.ENSMUSP00000063800	10090.ENSMUSP00000035092	0	0	0	0	0	0	0	0.697	0.697
Tlr4	Il2	5022928	5019312	10090.ENSMUSP00000045770	10090.ENSMUSP00000029275	0	0	0	0	0	0	0	0.696	0.696
Tlr4	Il13	5022928	5016976	10090.ENSMUSP00000045770	10090.ENSMUSP00000020650	0	0	0	0	0	0	0	0.695	0.695
Cxcl9	Cxcl15	5032784	5019948	10090.ENSMUSP00000108716	10090.ENSMUSP00000031322	0	0	0	0	0	0	0	0.695	0.695
Cxcl2	Myd88	5027242	5021076	10090.ENSMUSP00000074885	10090.ENSMUSP00000035092	0	0	0	0	0.09	0	0	0.679	0.695
Myd88	Csf2	5021076	5016663	10090.ENSMUSP00000035092	10090.ENSMUSP00000019060	0	0	0	0	0	0	0	0.695	0.695
Cxcl2	Il4	5027242	5015337	10090.ENSMUSP00000074885	10090.ENSMUSP00000000889	0	0	0	0	0	0	0	0.694	0.694
Cxcl10	Il1a	5023242	5019194	10090.ENSMUSP00000047646	10090.ENSMUSP00000028882	0	0	0	0	0.22	0	0	0.624	0.694
Il1rn	Cxcl2	5033035	5027242	10090.ENSMUSP00000110126	10090.ENSMUSP00000074885	0	0	0	0	0.409	0	0	0.501	0.693
Ccl7	Ccl4	5017073	5016671	10090.ENSMUSP00000021011	10090.ENSMUSP00000019074	0	0	0	0.815	0.531	0.262	0	0.804	0.692
Il1rl2	Myd88	5029560	5021076	10090.ENSMUSP00000092630	10090.ENSMUSP00000035092	0	0	0	0	0.06	0.612	0	0.221	0.691
Csf3	Ccl7	5021569	5017073	10090.ENSMUSP00000037762	10090.ENSMUSP00000021011	0	0	0	0	0.104	0	0	0.668	0.69
Il1a	Ccl2	5019194	5015259	10090.ENSMUSP00000028882	10090.ENSMUSP00000000193	0	0	0	0	0.121	0	0	0.661	0.69
Irg1	Ccl2	5017603	5015259	10090.ENSMUSP00000022722	10090.ENSMUSP00000000193	0	0	0	0	0.597	0	0	0.26	0.689
Ifng	Cxcl5	5025730	5019945	10090.ENSMUSP00000063800	10090.ENSMUSP00000031318	0	0	0	0	0.062	0	0	0.679	0.686
Il18	Ccl3	5024359	5015351	10090.ENSMUSP00000054591	10090.ENSMUSP00000001008	0	0	0	0	0.061	0	0	0.679	0.685
Tlr4	Cxcl5	5022928	5019945	10090.ENSMUSP00000045770	10090.ENSMUSP00000031318	0	0	0	0	0.061	0	0	0.678	0.685
Tlr2	Il1r1	5019417	5018745	10090.ENSMUSP00000029623	10090.ENSMUSP00000027241	0	0	0	0	0.062	0	0	0.676	0.684
Ptgs2	Csf2	5021066	5016663	10090.ENSMUSP00000035065	10090.ENSMUSP00000019060	0	0	0	0	0.106	0	0	0.66	0.683
Il1r1	Casp1	5018745	5018687	10090.ENSMUSP00000027241	10090.ENSMUSP00000027015	0	0	0	0	0.049	0	0	0.68	0.682
Cxcl2	Tnfaip3	5027242	5016793	10090.ENSMUSP00000074885	10090.ENSMUSP00000019997	0	0	0	0	0.445	0	0	0.447	0.68
Il1f9	Myd88	5024175	5021076	10090.ENSMUSP00000053391	10090.ENSMUSP00000035092	0	0	0	0	0.06	0	0	0.673	0.679
Cxcl15	Ccl7	5019948	5017073	10090.ENSMUSP00000031322	10090.ENSMUSP00000021011	0	0	0	0	0	0.118	0	0.651	0.679
Cxcl15	Casp1	5019948	5018687	10090.ENSMUSP00000031322	10090.ENSMUSP00000027015	0	0	0	0	0	0	0	0.678	0.678
Nlrp3	Il17a	5030760	5018700	10090.ENSMUSP00000098707	10090.ENSMUSP00000027061	0	0	0	0	0	0	0	0.678	0.678
Il6	Irg1	5018646	5017603	10090.ENSMUSP00000026845	10090.ENSMUSP00000022722	0	0	0	0	0.554	0	0	0.309	0.678
Cxcl10	Mmp9	5023242	5016541	10090.ENSMUSP00000047646	10090.ENSMUSP00000017881	0	0	0	0	0.062	0.058	0	0.663	0.677
Tnfrsf1b	Il1b	5019648	5019193	10090.ENSMUSP00000030336	10090.ENSMUSP00000028881	0	0	0	0	0.356	0	0	0.518	0.676
Cxcl9	Il1b	5032784	5019193	10090.ENSMUSP00000108716	10090.ENSMUSP00000028881	0	0	0	0	0.22	0	0	0.6	0.675
Clec4e	Il6	5020209	5018646	10090.ENSMUSP00000032239	10090.ENSMUSP00000026845	0	0	0	0	0.335	0	0	0.53	0.674
Tlr2	Il2	5019417	5019312	10090.ENSMUSP00000029623	10090.ENSMUSP00000029275	0	0	0	0	0	0	0	0.674	0.674
Ccl7	Il13	5017073	5016976	10090.ENSMUSP00000021011	10090.ENSMUSP00000020650	0	0	0	0	0	0	0	0.674	0.674
Casp1	Tnfaip3	5018687	5016793	10090.ENSMUSP00000027015	10090.ENSMUSP00000019997	0	0	0	0	0.112	0.513	0	0.302	0.672
Tlr2	Il13	5019417	5016976	10090.ENSMUSP00000029623	10090.ENSMUSP00000020650	0	0	0	0	0	0	0	0.672	0.672
Cxcl3	Ccl3	5019951	5015351	10090.ENSMUSP00000031326	10090.ENSMUSP00000001008	0	0	0	0	0.152	0	0	0.626	0.669
Cxcl3	Il1a	5019951	5019194	10090.ENSMUSP00000031326	10090.ENSMUSP00000028882	0	0	0	0	0.227	0	0	0.585	0.666
Ccl7	Il4	5017073	5015337	10090.ENSMUSP00000021011	10090.ENSMUSP00000000889	0	0	0	0	0	0	0	0.664	0.664
Crp	Il2	5022737	5019312	10090.ENSMUSP00000044665	10090.ENSMUSP00000029275	0	0	0	0	0	0	0	0.664	0.664
Cxcl1	Il2	5019952	5019312	10090.ENSMUSP00000031327	10090.ENSMUSP00000029275	0	0	0	0	0	0	0	0.663	0.663
Ccl5	Il1a	5021891	5019194	10090.ENSMUSP00000039600	10090.ENSMUSP00000028882	0	0	0	0	0.124	0	0	0.631	0.663
Il1f9	Tlr4	5024175	5022928	10090.ENSMUSP00000053391	10090.ENSMUSP00000045770	0	0	0	0	0	0	0	0.663	0.663
Il1rn	Tmprss11d	5033035	5019899	10090.ENSMUSP00000110126	10090.ENSMUSP00000031175	0	0	0	0	0	0.049	0	0.66	0.663
Cxcl1	Tnfaip3	5019952	5016793	10090.ENSMUSP00000031327	10090.ENSMUSP00000019997	0	0	0	0	0.436	0	0	0.425	0.662
Crp	Tnfrsf1b	5022737	5019648	10090.ENSMUSP00000044665	10090.ENSMUSP00000030336	0	0	0	0	0.06	0	0	0.655	0.662
Cxcl5	Il4	5019945	5015337	10090.ENSMUSP00000031318	10090.ENSMUSP00000000889	0	0	0	0	0	0	0	0.662	0.662
Ifng	Il1a	5025730	5019194	10090.ENSMUSP00000063800	10090.ENSMUSP00000028882	0	0	0	0	0	0	0	0.661	0.661
Cxcl5	Tlr2	5019945	5019417	10090.ENSMUSP00000031318	10090.ENSMUSP00000029623	0	0	0	0	0.112	0	0	0.632	0.66
Il1a	Tnfaip3	5019194	5016793	10090.ENSMUSP00000028882	10090.ENSMUSP00000019997	0	0	0	0	0.411	0	0	0.444	0.659
Socs3	Myd88	5025071	5021076	10090.ENSMUSP00000059129	10090.ENSMUSP00000035092	0	0	0	0	0.203	0.078	0	0.573	0.659
Il2	Il1a	5019312	5019194	10090.ENSMUSP00000029275	10090.ENSMUSP00000028882	0	0	0	0	0	0	0	0.656	0.656
Tnfrsf1b	Il2	5019648	5019312	10090.ENSMUSP00000030336	10090.ENSMUSP00000029275	0	0	0	0	0	0	0	0.656	0.656
Mefv	Il10	5030616	5016467	10090.ENSMUSP00000097795	10090.ENSMUSP00000016673	0	0	0	0	0.09	0	0	0.637	0.656
Il6	Tnfaip3	5018646	5016793	10090.ENSMUSP00000026845	10090.ENSMUSP00000019997	0	0	0	0	0.262	0	0	0.552	0.655
Tnfrsf1b	Il17a	5019648	5018700	10090.ENSMUSP00000030336	10090.ENSMUSP00000027061	0	0	0	0	0	0	0	0.655	0.655
Tlr4	Ccl4	5022928	5016671	10090.ENSMUSP00000045770	10090.ENSMUSP00000019074	0	0	0	0	0.19	0.045	0	0.588	0.653
Cxcl15	Il1a	5019948	5019194	10090.ENSMUSP00000031322	10090.ENSMUSP00000028882	0	0	0	0	0.062	0	0	0.646	0.653
Cxcl3	Il10	5019951	5016467	10090.ENSMUSP00000031326	10090.ENSMUSP00000016673	0	0	0	0	0.062	0	0	0.643	0.651
Ccr1	Tnf	5018664	5018200	10090.ENSMUSP00000026911	10090.ENSMUSP00000025263	0	0	0	0	0.169	0	0	0.596	0.65
Mmp9	Il4	5016541	5015337	10090.ENSMUSP00000017881	10090.ENSMUSP00000000889	0	0	0	0	0.062	0	0	0.643	0.65
Csf3	Mmp9	5021569	5016541	10090.ENSMUSP00000037762	10090.ENSMUSP00000017881	0	0	0	0	0.06	0	0	0.643	0.65
Crp	Il4	5022737	5015337	10090.ENSMUSP00000044665	10090.ENSMUSP00000000889	0	0	0	0	0	0	0	0.648	0.648
Cxcl9	Il18	5032784	5024359	10090.ENSMUSP00000108716	10090.ENSMUSP00000054591	0	0	0	0	0.076	0	0	0.635	0.648
Il18	Csf3	5024359	5021569	10090.ENSMUSP00000054591	10090.ENSMUSP00000037762	0	0	0	0	0	0	0	0.648	0.648
Tlr2	Il1a	5019417	5019194	10090.ENSMUSP00000029623	10090.ENSMUSP00000028882	0	0	0	0	0.219	0	0	0.568	0.648
Saa3	Ccl2	5016001	5015259	10090.ENSMUSP00000006956	10090.ENSMUSP00000000193	0	0	0	0	0.287	0	0	0.527	0.648
Csf3	Il1a	5021569	5019194	10090.ENSMUSP00000037762	10090.ENSMUSP00000028882	0	0	0	0	0.146	0	0	0.604	0.647
Nlrp3	Cxcl15	5030760	5019948	10090.ENSMUSP00000098707	10090.ENSMUSP00000031322	0	0	0	0	0	0	0	0.646	0.646
Nlrp3	Ccl2	5030760	5015259	10090.ENSMUSP00000098707	10090.ENSMUSP00000000193	0	0	0	0	0.094	0	0	0.625	0.646
Socs3	Il17a	5025071	5018700	10090.ENSMUSP00000059129	10090.ENSMUSP00000027061	0	0	0	0	0	0	0	0.645	0.645
Clec4e	Il4	5020209	5015337	10090.ENSMUSP00000032239	10090.ENSMUSP00000000889	0	0	0	0	0	0	0	0.645	0.645
Il1f9	Il1b	5024175	5019193	10090.ENSMUSP00000053391	10090.ENSMUSP00000028881	0	0	0	0	0.111	0	0	0.617	0.645
Ifng	Ptgs2	5025730	5021066	10090.ENSMUSP00000063800	10090.ENSMUSP00000035065	0	0	0	0	0	0	0	0.642	0.642
Ptgs2	Il13	5021066	5016976	10090.ENSMUSP00000035065	10090.ENSMUSP00000020650	0	0	0	0	0	0	0	0.642	0.642
Cxcl2	Il13	5027242	5016976	10090.ENSMUSP00000074885	10090.ENSMUSP00000020650	0	0	0	0	0	0	0	0.642	0.642
Myd88	Il13	5021076	5016976	10090.ENSMUSP00000035092	10090.ENSMUSP00000020650	0	0	0	0	0	0	0	0.642	0.642
Ifng	Mmp9	5025730	5016541	10090.ENSMUSP00000063800	10090.ENSMUSP00000017881	0	0	0	0	0	0	0	0.642	0.642
Csf2	Mmp9	5016663	5016541	10090.ENSMUSP00000019060	10090.ENSMUSP00000017881	0	0	0	0	0	0	0	0.642	0.642
Myd88	Il2	5021076	5019312	10090.ENSMUSP00000035092	10090.ENSMUSP00000029275	0	0	0	0	0	0	0	0.641	0.641
Il18	Ccl4	5024359	5016671	10090.ENSMUSP00000054591	10090.ENSMUSP00000019074	0	0	0	0	0.061	0	0	0.633	0.641
Il17a	Ccl7	5018700	5017073	10090.ENSMUSP00000027061	10090.ENSMUSP00000021011	0	0	0	0	0	0	0	0.641	0.641
Nlrp3	Il1r1	5030760	5018745	10090.ENSMUSP00000098707	10090.ENSMUSP00000027241	0	0	0	0	0.06	0	0	0.633	0.64
Mefv	Tnf	5030616	5018200	10090.ENSMUSP00000097795	10090.ENSMUSP00000025263	0	0	0	0	0.274	0	0	0.524	0.639
Il18	Il1r2	5024359	5018746	10090.ENSMUSP00000054591	10090.ENSMUSP00000027243	0	0	0	0	0.06	0.262	0	0.522	0.639
Ccl5	Casp1	5021891	5018687	10090.ENSMUSP00000039600	10090.ENSMUSP00000027015	0	0	0	0	0.229	0	0	0.551	0.639
Nlrp3	Clec4e	5030760	5020209	10090.ENSMUSP00000098707	10090.ENSMUSP00000032239	0	0	0	0	0.218	0	0	0.555	0.637
Il1rn	Nlrp3	5033035	5030760	10090.ENSMUSP00000110126	10090.ENSMUSP00000098707	0	0	0	0	0.151	0	0	0.589	0.636
Irg1	Saa3	5017603	5016001	10090.ENSMUSP00000022722	10090.ENSMUSP00000006956	0	0	0	0	0.417	0	0	0.4	0.635
Crp	Ptgs2	5022737	5021066	10090.ENSMUSP00000044665	10090.ENSMUSP00000035065	0	0	0	0	0	0	0	0.634	0.634
Il1rn	Il1f9	5033035	5024175	10090.ENSMUSP00000110126	10090.ENSMUSP00000053391	0	0	0	0	0.129	0	0	0.596	0.633
Il1a	Il4	5019194	5015337	10090.ENSMUSP00000028882	10090.ENSMUSP00000000889	0	0	0	0	0	0	0	0.631	0.631
Il1rn	Cxcl10	5033035	5023242	10090.ENSMUSP00000110126	10090.ENSMUSP00000047646	0	0	0	0	0.231	0	0	0.537	0.629
Ifng	Crp	5025730	5022737	10090.ENSMUSP00000063800	10090.ENSMUSP00000044665	0	0	0	0	0	0	0	0.628	0.628
Crp	Ccl5	5022737	5021891	10090.ENSMUSP00000044665	10090.ENSMUSP00000039600	0	0	0	0	0	0	0	0.628	0.628
Il1rn	Il1rl2	5033035	5029560	10090.ENSMUSP00000110126	10090.ENSMUSP00000092630	0	0	0	0	0.061	0.453	0	0.332	0.627
Il1rn	Ifnk	5033035	5024309	10090.ENSMUSP00000110126	10090.ENSMUSP00000054273	0	0	0	0	0.049	0	0	0.623	0.626
Il1a	Il17a	5019194	5018700	10090.ENSMUSP00000028882	10090.ENSMUSP00000027061	0	0	0	0	0	0	0	0.625	0.625
Cxcl5	Il13	5019945	5016976	10090.ENSMUSP00000031318	10090.ENSMUSP00000020650	0	0	0	0	0	0	0	0.625	0.625
Il1rn	Ccl3	5033035	5015351	10090.ENSMUSP00000110126	10090.ENSMUSP00000001008	0	0	0	0	0.238	0	0	0.525	0.622
Socs3	Tlr4	5025071	5022928	10090.ENSMUSP00000059129	10090.ENSMUSP00000045770	0	0	0	0	0.062	0	0	0.614	0.622
Mefv	Tlr2	5030616	5019417	10090.ENSMUSP00000097795	10090.ENSMUSP00000029623	0	0	0	0	0.203	0.066	0	0.532	0.621
Casp1	Ccl2	5018687	5015259	10090.ENSMUSP00000027015	10090.ENSMUSP00000000193	0	0	0	0	0.115	0	0	0.59	0.621
Ifng	Casp1	5025730	5018687	10090.ENSMUSP00000063800	10090.ENSMUSP00000027015	0	0	0	0	0.049	0	0	0.616	0.619
Cxcl5	Il1a	5019945	5019194	10090.ENSMUSP00000031318	10090.ENSMUSP00000028882	0	0	0	0	0.102	0	0	0.593	0.619
Cxcl10	Ptgs2	5023242	5021066	10090.ENSMUSP00000047646	10090.ENSMUSP00000035065	0	0	0	0	0.141	0	0	0.574	0.619
Ptgs2	Tlr2	5021066	5019417	10090.ENSMUSP00000035065	10090.ENSMUSP00000029623	0	0	0	0	0.102	0	0	0.592	0.618
Ccr1	Il10	5018664	5016467	10090.ENSMUSP00000026911	10090.ENSMUSP00000016673	0	0	0	0	0.078	0	0	0.601	0.617
Cxcl3	Cxcl15	5019951	5019948	10090.ENSMUSP00000031326	10090.ENSMUSP00000031322	0	0	0	0	0	0	0	0.617	0.617
Tlr4	Csf3	5022928	5021569	10090.ENSMUSP00000045770	10090.ENSMUSP00000037762	0	0	0	0	0	0	0	0.616	0.616
Tlr4	Ccr1	5022928	5018664	10090.ENSMUSP00000045770	10090.ENSMUSP00000026911	0	0	0	0	0.216	0.048	0	0.526	0.616
Myd88	Tnfaip3	5021076	5016793	10090.ENSMUSP00000035092	10090.ENSMUSP00000019997	0	0	0	0	0.115	0	0	0.582	0.614
Il1rn	Ccl4	5033035	5016671	10090.ENSMUSP00000110126	10090.ENSMUSP00000019074	0	0	0	0	0.222	0	0	0.523	0.613
Il1r1	Il17a	5018745	5018700	10090.ENSMUSP00000027241	10090.ENSMUSP00000027061	0	0	0	0	0	0	0	0.613	0.613
Cxcl10	Casp1	5023242	5018687	10090.ENSMUSP00000047646	10090.ENSMUSP00000027015	0	0	0	0	0.173	0	0	0.551	0.613
Nlrp3	Cxcl2	5030760	5027242	10090.ENSMUSP00000098707	10090.ENSMUSP00000074885	0	0	0	0	0.205	0	0	0.532	0.612
Socs3	Tlr2	5025071	5019417	10090.ENSMUSP00000059129	10090.ENSMUSP00000029623	0	0	0	0	0.21	0	0	0.528	0.611
Ccr1	Il6	5018664	5018646	10090.ENSMUSP00000026911	10090.ENSMUSP00000026845	0	0	0	0	0.094	0	0	0.588	0.61
Myd88	Ccl3	5021076	5015351	10090.ENSMUSP00000035092	10090.ENSMUSP00000001008	0	0	0	0	0.094	0	0	0.587	0.609
Il1r1	Il10	5018745	5016467	10090.ENSMUSP00000027241	10090.ENSMUSP00000016673	0	0	0	0	0	0	0	0.609	0.609
Il18	Ccl7	5024359	5017073	10090.ENSMUSP00000054591	10090.ENSMUSP00000021011	0	0	0	0	0	0	0	0.609	0.609
Mefv	Myd88	5030616	5021076	10090.ENSMUSP00000097795	10090.ENSMUSP00000035092	0	0	0	0	0.086	0	0	0.59	0.609
Tlr2	Tnfaip3	5019417	5016793	10090.ENSMUSP00000029623	10090.ENSMUSP00000019997	0	0	0	0	0.39	0	0	0.384	0.608
Il1rn	Il1rap	5033035	5029765	10090.ENSMUSP00000110126	10090.ENSMUSP00000093843	0	0	0	0	0.062	0.354	0	0.403	0.607
Il1rn	Cxcl15	5033035	5019948	10090.ENSMUSP00000110126	10090.ENSMUSP00000031322	0	0	0	0	0.062	0	0	0.598	0.607
Myd88	Clec4e	5021076	5020209	10090.ENSMUSP00000035092	10090.ENSMUSP00000032239	0	0	0	0	0.098	0	0	0.581	0.606
Nlrp3	Cxcl1	5030760	5019952	10090.ENSMUSP00000098707	10090.ENSMUSP00000031327	0	0	0	0	0.099	0	0	0.579	0.605
Il2	Ccl7	5019312	5017073	10090.ENSMUSP00000029275	10090.ENSMUSP00000021011	0	0	0	0	0	0	0	0.604	0.604
Il17a	Tnfaip3	5018700	5016793	10090.ENSMUSP00000027061	10090.ENSMUSP00000019997	0	0	0	0	0	0	0	0.603	0.603
Ecm1	Mmp9	5033417	5016541	10090.ENSMUSP00000112665	10090.ENSMUSP00000017881	0	0	0	0	0.068	0	0	0.589	0.602
Myd88	Ptgs2	5021076	5021066	10090.ENSMUSP00000035092	10090.ENSMUSP00000035065	0	0	0	0	0.071	0	0	0.588	0.601
Cxcl2	Il2	5027242	5019312	10090.ENSMUSP00000074885	10090.ENSMUSP00000029275	0	0	0	0	0	0	0	0.6	0.6
Ccl5	Ptgs2	5021891	5021066	10090.ENSMUSP00000039600	10090.ENSMUSP00000035065	0	0	0	0	0.068	0	0	0.589	0.6
Tlr4	Clec4e	5022928	5020209	10090.ENSMUSP00000045770	10090.ENSMUSP00000032239	0	0	0	0	0.089	0.059	0	0.569	0.599
Mefv	Irg1	5030616	5017603	10090.ENSMUSP00000097795	10090.ENSMUSP00000022722	0	0	0	0	0.597	0	0	0	0.597
Cxcl10	Tnfaip3	5023242	5016793	10090.ENSMUSP00000047646	10090.ENSMUSP00000019997	0	0	0	0	0.358	0	0	0.398	0.597
Il1a	Ccl7	5019194	5017073	10090.ENSMUSP00000028882	10090.ENSMUSP00000021011	0	0	0	0	0.131	0	0	0.554	0.596
Ptgs2	Il2	5021066	5019312	10090.ENSMUSP00000035065	10090.ENSMUSP00000029275	0	0	0	0	0	0	0	0.595	0.595
Mefv	Tlr4	5030616	5022928	10090.ENSMUSP00000097795	10090.ENSMUSP00000045770	0	0	0	0	0.076	0.066	0	0.567	0.594
Il1rn	Crp	5033035	5022737	10090.ENSMUSP00000110126	10090.ENSMUSP00000044665	0	0	0	0	0.06	0	0	0.585	0.593
Socs3	Ptgs2	5025071	5021066	10090.ENSMUSP00000059129	10090.ENSMUSP00000035065	0	0	0	0	0.147	0	0	0.542	0.592
Mmp9	Ccl3	5016541	5015351	10090.ENSMUSP00000017881	10090.ENSMUSP00000001008	0	0	0	0	0.062	0	0	0.582	0.591
Tlr4	Tnfrsf1b	5022928	5019648	10090.ENSMUSP00000045770	10090.ENSMUSP00000030336	0	0	0	0	0.108	0	0	0.56	0.591
Cxcl9	Tlr2	5032784	5019417	10090.ENSMUSP00000108716	10090.ENSMUSP00000029623	0	0	0	0	0.18	0	0	0.521	0.59
Casp1	Il4	5018687	5015337	10090.ENSMUSP00000027015	10090.ENSMUSP00000000889	0	0	0	0	0	0	0	0.588	0.588
Cxcl2	Saa3	5027242	5016001	10090.ENSMUSP00000074885	10090.ENSMUSP00000006956	0	0	0	0	0.229	0	0	0.487	0.587
Nlrp3	Il4	5030760	5015337	10090.ENSMUSP00000098707	10090.ENSMUSP00000000889	0	0	0	0	0	0	0	0.586	0.586
Cxcl2	Socs3	5027242	5025071	10090.ENSMUSP00000074885	10090.ENSMUSP00000059129	0	0	0	0	0.307	0	0	0.426	0.585
Il1rn	Il18	5033035	5024359	10090.ENSMUSP00000110126	10090.ENSMUSP00000054591	0	0	0	0	0.061	0	0	0.575	0.584
Cxcl1	Casp1	5019952	5018687	10090.ENSMUSP00000031327	10090.ENSMUSP00000027015	0	0	0	0	0.062	0	0	0.573	0.583
Mefv	Il6	5030616	5018646	10090.ENSMUSP00000097795	10090.ENSMUSP00000026845	0	0	0	0	0.151	0	0	0.529	0.583
Ptgs2	Cxcl5	5021066	5019945	10090.ENSMUSP00000035065	10090.ENSMUSP00000031318	0	0	0	0	0.145	0	0	0.532	0.583
Il1r1	Ccl2	5018745	5015259	10090.ENSMUSP00000027241	10090.ENSMUSP00000000193	0	0	0	0	0.089	0	0	0.56	0.582
Il1b	Saa3	5019193	5016001	10090.ENSMUSP00000028881	10090.ENSMUSP00000006956	0	0	0	0	0.228	0	0	0.479	0.581
Nlrp3	Ccl5	5030760	5021891	10090.ENSMUSP00000098707	10090.ENSMUSP00000039600	0	0	0	0	0.107	0	0	0.551	0.581
Il1rn	Ccl5	5033035	5021891	10090.ENSMUSP00000110126	10090.ENSMUSP00000039600	0	0	0	0	0.136	0	0	0.534	0.581
Ifng	Ccl7	5025730	5017073	10090.ENSMUSP00000063800	10090.ENSMUSP00000021011	0	0	0	0	0.05	0	0	0.576	0.58
Ccl7	Saa3	5017073	5016001	10090.ENSMUSP00000021011	10090.ENSMUSP00000006956	0	0	0	0	0.215	0	0	0.488	0.58
Csf3	Tlr2	5021569	5019417	10090.ENSMUSP00000037762	10090.ENSMUSP00000029623	0	0	0	0	0.062	0	0	0.57	0.579
Csf3	Myd88	5021569	5021076	10090.ENSMUSP00000037762	10090.ENSMUSP00000035092	0	0	0	0	0	0	0	0.579	0.579
Il1rn	Ccl7	5033035	5017073	10090.ENSMUSP00000110126	10090.ENSMUSP00000021011	0	0	0	0	0.203	0	0	0.493	0.579
Cxcl5	Il2	5019945	5019312	10090.ENSMUSP00000031318	10090.ENSMUSP00000029275	0	0	0	0	0	0	0	0.579	0.579
Cxcl2	Casp1	5027242	5018687	10090.ENSMUSP00000074885	10090.ENSMUSP00000027015	0	0	0	0	0.106	0	0	0.546	0.577
Socs3	Cxcl10	5025071	5023242	10090.ENSMUSP00000059129	10090.ENSMUSP00000047646	0	0	0	0	0.161	0	0	0.517	0.577
Tnfaip6	Il6	5026369	5018646	10090.ENSMUSP00000069231	10090.ENSMUSP00000026845	0	0	0	0	0.145	0	0	0.523	0.574
Il1rn	Il1b	5033035	5019193	10090.ENSMUSP00000110126	10090.ENSMUSP00000028881	0	0	0	0.696	0.418	0	0	0.88	0.572
Il1rn	Cxcl1	5033035	5019952	10090.ENSMUSP00000110126	10090.ENSMUSP00000031327	0	0	0	0	0.177	0	0	0.5	0.571
Nlrp3	Csf2	5030760	5016663	10090.ENSMUSP00000098707	10090.ENSMUSP00000019060	0	0	0	0	0	0	0	0.571	0.571
Cxcl3	Tnf	5019951	5018200	10090.ENSMUSP00000031326	10090.ENSMUSP00000025263	0	0	0	0	0.116	0	0	0.534	0.57
Nlrp3	Cxcl10	5030760	5023242	10090.ENSMUSP00000098707	10090.ENSMUSP00000047646	0	0	0	0	0.117	0	0	0.534	0.57
Clec4e	Ccl3	5020209	5015351	10090.ENSMUSP00000032239	10090.ENSMUSP00000001008	0	0	0	0	0.416	0	0	0.289	0.567
Ptgs2	Ccl3	5021066	5015351	10090.ENSMUSP00000035065	10090.ENSMUSP00000001008	0	0	0	0	0.132	0	0	0.522	0.567
Ccl7	Mmp9	5017073	5016541	10090.ENSMUSP00000021011	10090.ENSMUSP00000017881	0	0	0	0	0.089	0.062	0	0.53	0.564
Il1rn	Cxcl5	5033035	5019945	10090.ENSMUSP00000110126	10090.ENSMUSP00000031318	0	0	0	0	0.17	0	0	0.493	0.562
Socs3	Il13	5025071	5016976	10090.ENSMUSP00000059129	10090.ENSMUSP00000020650	0	0	0	0	0	0	0	0.562	0.562
Il1rn	Irg1	5033035	5017603	10090.ENSMUSP00000110126	10090.ENSMUSP00000022722	0	0	0	0	0.419	0	0	0.274	0.561
Il1f9	Mmp9	5024175	5016541	10090.ENSMUSP00000053391	10090.ENSMUSP00000017881	0	0	0	0	0.078	0.056	0	0.536	0.561
Clec4e	Il10	5020209	5016467	10090.ENSMUSP00000032239	10090.ENSMUSP00000016673	0	0	0	0	0.112	0	0	0.526	0.561
Casp1	Csf2	5018687	5016663	10090.ENSMUSP00000027015	10090.ENSMUSP00000019060	0	0	0	0	0	0	0	0.56	0.56
Tlr2	Ccl7	5019417	5017073	10090.ENSMUSP00000029623	10090.ENSMUSP00000021011	0	0	0	0	0.228	0	0	0.454	0.56
Il1rn	Il4	5033035	5015337	10090.ENSMUSP00000110126	10090.ENSMUSP00000000889	0	0	0	0	0	0	0	0.559	0.559
Csf3	Ptgs2	5021569	5021066	10090.ENSMUSP00000037762	10090.ENSMUSP00000035065	0	0	0	0	0.122	0	0	0.519	0.559
Crp	Csf2	5022737	5016663	10090.ENSMUSP00000044665	10090.ENSMUSP00000019060	0	0	0	0	0	0	0	0.559	0.559
Il1f9	Ptgs2	5024175	5021066	10090.ENSMUSP00000053391	10090.ENSMUSP00000035065	0	0	0	0	0.061	0	0	0.55	0.559
Il2	Mmp9	5019312	5016541	10090.ENSMUSP00000029275	10090.ENSMUSP00000017881	0	0	0	0	0	0	0	0.559	0.559
Il1rl2	Il18	5029560	5024359	10090.ENSMUSP00000092630	10090.ENSMUSP00000054591	0	0	0	0	0	0.262	0	0.426	0.558
Il18	Ptgs2	5024359	5021066	10090.ENSMUSP00000054591	10090.ENSMUSP00000035065	0	0	0	0	0.06	0	0	0.55	0.558
Il1rn	Ifng	5033035	5025730	10090.ENSMUSP00000110126	10090.ENSMUSP00000063800	0	0	0	0	0.061	0	0	0.549	0.558
Il1a	Il13	5019194	5016976	10090.ENSMUSP00000028882	10090.ENSMUSP00000020650	0	0	0	0	0	0	0	0.557	0.557
Crp	Csf3	5022737	5021569	10090.ENSMUSP00000044665	10090.ENSMUSP00000037762	0	0	0	0	0	0	0	0.556	0.556
Il1b	Ccr1	5019193	5018664	10090.ENSMUSP00000028881	10090.ENSMUSP00000026911	0	0	0	0	0.199	0.058	0	0.459	0.556
Myd88	Il1r2	5021076	5018746	10090.ENSMUSP00000035092	10090.ENSMUSP00000027243	0	0	0	0	0.061	0.264	0	0.409	0.556
Cxcl5	Saa3	5019945	5016001	10090.ENSMUSP00000031318	10090.ENSMUSP00000006956	0	0	0	0	0.195	0	0	0.47	0.555
Myd88	Cxcl5	5021076	5019945	10090.ENSMUSP00000035092	10090.ENSMUSP00000031318	0	0	0	0	0.047	0	0	0.552	0.554
Il1rn	Tlr2	5033035	5019417	10090.ENSMUSP00000110126	10090.ENSMUSP00000029623	0	0	0	0	0.231	0	0	0.442	0.553
Tnf	Saa3	5018200	5016001	10090.ENSMUSP00000025263	10090.ENSMUSP00000006956	0	0	0	0	0.105	0	0	0.522	0.553
Il1f9	Il1r2	5024175	5018746	10090.ENSMUSP00000053391	10090.ENSMUSP00000027243	0	0	0	0	0.099	0.113	0	0.486	0.553
Il1rap	Il18	5029765	5024359	10090.ENSMUSP00000093843	10090.ENSMUSP00000054591	0	0	0	0	0	0	0	0.552	0.552
Il1r2	Casp1	5018746	5018687	10090.ENSMUSP00000027243	10090.ENSMUSP00000027015	0	0	0	0	0.089	0	0	0.527	0.551
Myd88	Ccl4	5021076	5016671	10090.ENSMUSP00000035092	10090.ENSMUSP00000019074	0	0	0	0	0.096	0	0	0.524	0.551
Cxcl3	Il17a	5019951	5018700	10090.ENSMUSP00000031326	10090.ENSMUSP00000027061	0	0	0	0	0.06	0	0	0.542	0.551
Nlrp3	Ccl3	5030760	5015351	10090.ENSMUSP00000098707	10090.ENSMUSP00000001008	0	0	0	0	0.187	0	0	0.47	0.55
Cxcl9	Myd88	5032784	5021076	10090.ENSMUSP00000108716	10090.ENSMUSP00000035092	0	0	0	0	0.082	0	0	0.53	0.55
Il1r2	Il6	5018746	5018646	10090.ENSMUSP00000027243	10090.ENSMUSP00000026845	0	0	0	0	0.09	0	0	0.523	0.547
Mefv	Clec4e	5030616	5020209	10090.ENSMUSP00000097795	10090.ENSMUSP00000032239	0	0	0	0	0.413	0	0	0.261	0.547
Tnfrsf1b	Ccl2	5019648	5015259	10090.ENSMUSP00000030336	10090.ENSMUSP00000000193	0	0	0	0	0.105	0	0	0.514	0.546
Irg1	Ccl7	5017603	5017073	10090.ENSMUSP00000022722	10090.ENSMUSP00000021011	0	0	0	0	0.409	0	0	0.263	0.545
Cxcl9	Tlr4	5032784	5022928	10090.ENSMUSP00000108716	10090.ENSMUSP00000045770	0	0	0	0	0.061	0	0	0.536	0.545
Crp	Tlr2	5022737	5019417	10090.ENSMUSP00000044665	10090.ENSMUSP00000029623	0	0	0	0	0.062	0	0	0.535	0.545
Ccl4	Mmp9	5016671	5016541	10090.ENSMUSP00000019074	10090.ENSMUSP00000017881	0	0	0	0	0.062	0.058	0	0.526	0.544
Il1rn	Tlr4	5033035	5022928	10090.ENSMUSP00000110126	10090.ENSMUSP00000045770	0	0	0	0	0.091	0	0	0.516	0.542
Cxcl1	Il1r1	5019952	5018745	10090.ENSMUSP00000031327	10090.ENSMUSP00000027241	0	0	0	0	0.074	0	0	0.524	0.541
Crp	Il13	5022737	5016976	10090.ENSMUSP00000044665	10090.ENSMUSP00000020650	0	0	0	0	0	0	0	0.54	0.54
Nlrp3	Mefv	5030760	5030616	10090.ENSMUSP00000098707	10090.ENSMUSP00000097795	0	0	0	0.544	0.169	0.127	0	0.864	0.539
Nlrp3	Crp	5030760	5022737	10090.ENSMUSP00000098707	10090.ENSMUSP00000044665	0	0	0	0	0	0	0	0.539	0.539
Clec4e	Ccl4	5020209	5016671	10090.ENSMUSP00000032239	10090.ENSMUSP00000019074	0	0	0	0	0.419	0	0	0.239	0.539
Ccr1	Il4	5018664	5015337	10090.ENSMUSP00000026911	10090.ENSMUSP00000000889	0	0	0	0	0.062	0	0	0.528	0.538
Cxcl9	Mmp9	5032784	5016541	10090.ENSMUSP00000108716	10090.ENSMUSP00000017881	0	0	0	0	0.062	0.053	0	0.522	0.538
Ptgs2	Casp1	5021066	5018687	10090.ENSMUSP00000035065	10090.ENSMUSP00000027015	0	0	0	0	0.061	0	0	0.528	0.537
Nlrp3	Ifng	5030760	5025730	10090.ENSMUSP00000098707	10090.ENSMUSP00000063800	0	0	0	0	0.06	0	0	0.526	0.535
Tlr4	Ccl7	5022928	5017073	10090.ENSMUSP00000045770	10090.ENSMUSP00000021011	0	0	0	0	0.086	0	0	0.51	0.534
Cxcl10	Crp	5023242	5022737	10090.ENSMUSP00000047646	10090.ENSMUSP00000044665	0	0	0	0	0	0	0	0.534	0.534
Il1rn	Ptgs2	5033035	5021066	10090.ENSMUSP00000110126	10090.ENSMUSP00000035065	0	0	0	0	0.121	0	0	0.491	0.534
Tlr2	Irg1	5019417	5017603	10090.ENSMUSP00000029623	10090.ENSMUSP00000022722	0	0	0	0	0.406	0	0	0.246	0.533
Ccr1	Mmp9	5018664	5016541	10090.ENSMUSP00000026911	10090.ENSMUSP00000017881	0	0	0	0	0.131	0.057	0	0.475	0.533
Il1rap	Casp1	5029765	5018687	10090.ENSMUSP00000093843	10090.ENSMUSP00000027015	0	0	0	0	0	0	0	0.53	0.53
Il1r1	Il4	5018745	5015337	10090.ENSMUSP00000027241	10090.ENSMUSP00000000889	0	0	0	0	0	0	0	0.528	0.528
Nlrp3	Il13	5030760	5016976	10090.ENSMUSP00000098707	10090.ENSMUSP00000020650	0	0	0	0	0	0	0	0.528	0.528
Tnfaip6	Ccl2	5026369	5015259	10090.ENSMUSP00000069231	10090.ENSMUSP00000000193	0	0	0	0	0.099	0.13	0	0.446	0.527
Casp1	Il13	5018687	5016976	10090.ENSMUSP00000027015	10090.ENSMUSP00000020650	0	0	0	0	0	0	0	0.526	0.526
Ccr1	Il13	5018664	5016976	10090.ENSMUSP00000026911	10090.ENSMUSP00000020650	0	0	0	0	0	0	0	0.525	0.525
Il1rn	Il17a	5033035	5018700	10090.ENSMUSP00000110126	10090.ENSMUSP00000027061	0	0	0	0	0	0	0	0.525	0.525
Casp1	Ccl3	5018687	5015351	10090.ENSMUSP00000027015	10090.ENSMUSP00000001008	0	0	0	0	0.175	0	0	0.449	0.525
Ptgs2	Ccl7	5021066	5017073	10090.ENSMUSP00000035065	10090.ENSMUSP00000021011	0	0	0	0	0.203	0	0	0.427	0.524
Il1rn	Casp1	5033035	5018687	10090.ENSMUSP00000110126	10090.ENSMUSP00000027015	0	0	0	0	0.128	0.046	0	0.474	0.524
Tnfaip6	Il10	5026369	5016467	10090.ENSMUSP00000069231	10090.ENSMUSP00000016673	0	0	0	0	0	0	0	0.524	0.524
Il2	Casp1	5019312	5018687	10090.ENSMUSP00000029275	10090.ENSMUSP00000027015	0	0	0	0	0	0	0	0.522	0.522
Socs3	Cxcl15	5025071	5019948	10090.ENSMUSP00000059129	10090.ENSMUSP00000031322	0	0	0	0	0	0	0	0.522	0.522
Il1rn	Csf3	5033035	5021569	10090.ENSMUSP00000110126	10090.ENSMUSP00000037762	0	0	0	0	0.099	0	0	0.49	0.521
Tnfaip3	Ccl2	5016793	5015259	10090.ENSMUSP00000019997	10090.ENSMUSP00000000193	0	0	0	0	0.203	0	0	0.424	0.521
Il1rn	Mmp9	5033035	5016541	10090.ENSMUSP00000110126	10090.ENSMUSP00000017881	0	0	0	0	0.098	0.056	0	0.481	0.52
Il1rn	Cxcl3	5033035	5019951	10090.ENSMUSP00000110126	10090.ENSMUSP00000031326	0	0	0	0	0.218	0	0	0.411	0.52
Cxcl1	Irg1	5019952	5017603	10090.ENSMUSP00000031327	10090.ENSMUSP00000022722	0	0	0	0	0.419	0	0	0.205	0.519
Il1f9	Il10	5024175	5016467	10090.ENSMUSP00000053391	10090.ENSMUSP00000016673	0	0	0	0	0.061	0	0	0.507	0.518
Cxcl3	Csf2	5019951	5016663	10090.ENSMUSP00000031326	10090.ENSMUSP00000019060	0	0	0	0	0.094	0	0	0.49	0.518
Ecm1	Il1rn	5033417	5033035	10090.ENSMUSP00000112665	10090.ENSMUSP00000110126	0	0	0	0	0	0	0	0.518	0.518
Ccl5	Tnfrsf1b	5021891	5019648	10090.ENSMUSP00000039600	10090.ENSMUSP00000030336	0	0	0	0	0.15	0	0	0.456	0.518
Tnfaip6	Il1b	5026369	5019193	10090.ENSMUSP00000069231	10090.ENSMUSP00000028881	0	0	0	0	0.086	0	0	0.493	0.517
Il1rl2	Il1b	5029560	5019193	10090.ENSMUSP00000092630	10090.ENSMUSP00000028881	0	0	0	0	0.061	0.355	0	0.267	0.517
Socs3	Csf2	5025071	5016663	10090.ENSMUSP00000059129	10090.ENSMUSP00000019060	0	0	0	0	0.079	0	0	0.495	0.515
Clec4e	Casp1	5020209	5018687	10090.ENSMUSP00000032239	10090.ENSMUSP00000027015	0	0	0	0	0.142	0	0	0.457	0.514
Tlr4	Saa3	5022928	5016001	10090.ENSMUSP00000045770	10090.ENSMUSP00000006956	0	0	0	0	0	0	0	0.514	0.514
Il1f9	Il1a	5024175	5019194	10090.ENSMUSP00000053391	10090.ENSMUSP00000028882	0	0	0	0	0.129	0	0	0.464	0.514
Myd88	Mmp9	5021076	5016541	10090.ENSMUSP00000035092	10090.ENSMUSP00000017881	0	0	0	0	0.077	0	0	0.495	0.514
Il1rn	Mefv	5033035	5030616	10090.ENSMUSP00000110126	10090.ENSMUSP00000097795	0	0	0	0	0.161	0	0	0.443	0.513
Ptgs2	Cxcl3	5021066	5019951	10090.ENSMUSP00000035065	10090.ENSMUSP00000031326	0	0	0	0	0.146	0	0	0.452	0.512
Tlr4	Il1a	5022928	5019194	10090.ENSMUSP00000045770	10090.ENSMUSP00000028882	0	0	0	0	0.057	0	0	0.502	0.51
Ifnk	Tmprss11d	5024309	5019899	10090.ENSMUSP00000054273	10090.ENSMUSP00000031175	0	0	0	0	0	0	0	0.509	0.509
Il17a	Ccr1	5018700	5018664	10090.ENSMUSP00000027061	10090.ENSMUSP00000026911	0	0	0	0	0.05	0	0	0.504	0.508
Ifng	Ccr1	5025730	5018664	10090.ENSMUSP00000063800	10090.ENSMUSP00000026911	0	0	0	0	0.061	0	0	0.498	0.508
Cxcl9	Il1a	5032784	5019194	10090.ENSMUSP00000108716	10090.ENSMUSP00000028882	0	0	0	0	0.093	0	0	0.478	0.506
Ccl3	Ccl2	5015351	5015259	10090.ENSMUSP00000001008	10090.ENSMUSP00000000193	0	0	0	0.858	0.431	0	0	0.932	0.506
Tlr2	Ccr1	5019417	5018664	10090.ENSMUSP00000029623	10090.ENSMUSP00000026911	0	0	0	0	0.181	0.048	0	0.418	0.506
Nlrp3	Il1a	5030760	5019194	10090.ENSMUSP00000098707	10090.ENSMUSP00000028882	0	0	0	0	0.187	0	0	0.418	0.506
Socs3	Mmp9	5025071	5016541	10090.ENSMUSP00000059129	10090.ENSMUSP00000017881	0	0	0	0	0.194	0	0	0.407	0.502
Il18	Il1f9	5024359	5024175	10090.ENSMUSP00000054591	10090.ENSMUSP00000053391	0	0	0	0	0	0	0	0.502	0.502
Cxcl3	Tnfaip3	5019951	5016793	10090.ENSMUSP00000031326	10090.ENSMUSP00000019997	0	0	0	0	0.135	0	0	0.447	0.502
Il1r2	Ccr1	5018746	5018664	10090.ENSMUSP00000027243	10090.ENSMUSP00000026911	0	0	0	0	0.151	0	0	0.436	0.501
Tlr2	Saa3	5019417	5016001	10090.ENSMUSP00000029623	10090.ENSMUSP00000006956	0	0	0	0	0.207	0	0	0.396	0.5
Il1rn	Csf2	5033035	5016663	10090.ENSMUSP00000110126	10090.ENSMUSP00000019060	0	0	0	0	0.061	0	0	0.489	0.5
Nlrp3	Ptgs2	5030760	5021066	10090.ENSMUSP00000098707	10090.ENSMUSP00000035065	0	0	0	0	0.096	0	0	0.47	0.5
Il1f9	Tlr2	5024175	5019417	10090.ENSMUSP00000053391	10090.ENSMUSP00000029623	0	0	0	0	0	0	0	0.498	0.498
Mefv	Il1a	5030616	5019194	10090.ENSMUSP00000097795	10090.ENSMUSP00000028882	0	0	0	0	0.332	0	0	0.278	0.498
Clec4e	Cxcl1	5020209	5019952	10090.ENSMUSP00000032239	10090.ENSMUSP00000031327	0	0	0	0	0.214	0.049	0	0.381	0.496
Il1rn	Ccr1	5033035	5018664	10090.ENSMUSP00000110126	10090.ENSMUSP00000026911	0	0	0	0	0.196	0.048	0	0.394	0.496
Cxcl9	Irg1	5032784	5017603	10090.ENSMUSP00000108716	10090.ENSMUSP00000022722	0	0	0	0	0.282	0	0	0.323	0.493
Tnfrsf1b	Il1r1	5019648	5018745	10090.ENSMUSP00000030336	10090.ENSMUSP00000027241	0	0	0	0	0.062	0	0	0.48	0.492
Il1rn	Saa3	5033035	5016001	10090.ENSMUSP00000110126	10090.ENSMUSP00000006956	0	0	0	0	0.226	0	0	0.37	0.491
Il2	Ccr1	5019312	5018664	10090.ENSMUSP00000029275	10090.ENSMUSP00000026911	0	0	0	0	0	0	0	0.491	0.491
Il1rn	Socs3	5033035	5025071	10090.ENSMUSP00000110126	10090.ENSMUSP00000059129	0	0	0	0	0.138	0	0	0.434	0.491
Il1a	Irg1	5019194	5017603	10090.ENSMUSP00000028882	10090.ENSMUSP00000022722	0	0	0	0	0.331	0	0	0.269	0.49
Il1r1	Il13	5018745	5016976	10090.ENSMUSP00000027241	10090.ENSMUSP00000020650	0	0	0	0	0	0	0	0.49	0.49
Il1r2	Il10	5018746	5016467	10090.ENSMUSP00000027243	10090.ENSMUSP00000016673	0	0	0	0	0.062	0	0	0.478	0.489
Il1rn	Tnfaip6	5033035	5026369	10090.ENSMUSP00000110126	10090.ENSMUSP00000069231	0	0	0	0	0.062	0	0	0.478	0.489
Cxcl3	Irg1	5019951	5017603	10090.ENSMUSP00000031326	10090.ENSMUSP00000022722	0	0	0	0	0.29	0	0	0.31	0.489
Ccr1	Csf2	5018664	5016663	10090.ENSMUSP00000026911	10090.ENSMUSP00000019060	0	0	0	0	0.042	0	0	0.488	0.488
Il1rn	Il13	5033035	5016976	10090.ENSMUSP00000110126	10090.ENSMUSP00000020650	0	0	0	0	0	0	0	0.488	0.488
Il1rn	Clec4e	5033035	5020209	10090.ENSMUSP00000110126	10090.ENSMUSP00000032239	0	0	0	0	0.401	0	0	0.18	0.487
Il1rap	Il6	5029765	5018646	10090.ENSMUSP00000093843	10090.ENSMUSP00000026845	0	0	0	0	0	0	0	0.487	0.487
Cxcl10	Saa3	5023242	5016001	10090.ENSMUSP00000047646	10090.ENSMUSP00000006956	0	0	0	0	0.152	0	0	0.418	0.485
Cxcl15	Il1r1	5019948	5018745	10090.ENSMUSP00000031322	10090.ENSMUSP00000027241	0	0	0	0	0	0	0	0.485	0.485
Myd88	Ccl7	5021076	5017073	10090.ENSMUSP00000035092	10090.ENSMUSP00000021011	0	0	0	0	0.095	0	0	0.454	0.485
Nlrp3	Il2	5030760	5019312	10090.ENSMUSP00000098707	10090.ENSMUSP00000029275	0	0	0	0	0	0	0	0.485	0.485
Socs3	Ccl3	5025071	5015351	10090.ENSMUSP00000059129	10090.ENSMUSP00000001008	0	0	0	0	0.18	0	0	0.397	0.484
Crp	Casp1	5022737	5018687	10090.ENSMUSP00000044665	10090.ENSMUSP00000027015	0	0	0	0	0	0	0	0.484	0.483
Tnfrsf1b	Tlr2	5019648	5019417	10090.ENSMUSP00000030336	10090.ENSMUSP00000029623	0	0	0	0	0.218	0	0	0.366	0.483
Cxcl2	Il1r2	5027242	5018746	10090.ENSMUSP00000074885	10090.ENSMUSP00000027243	0	0	0	0	0.124	0	0	0.434	0.482
Tlr4	Cxcl3	5022928	5019951	10090.ENSMUSP00000045770	10090.ENSMUSP00000031326	0	0	0	0	0.074	0	0	0.463	0.482
Ptgs2	Ccl4	5021066	5016671	10090.ENSMUSP00000035065	10090.ENSMUSP00000019074	0	0	0	0	0.113	0	0	0.44	0.482
Casp1	Mmp9	5018687	5016541	10090.ENSMUSP00000027015	10090.ENSMUSP00000017881	0	0	0	0	0.062	0	0	0.471	0.482
Ifng	Il1f9	5025730	5024175	10090.ENSMUSP00000063800	10090.ENSMUSP00000053391	0	0	0	0	0	0	0	0.481	0.481
Il1rn	Il2	5033035	5019312	10090.ENSMUSP00000110126	10090.ENSMUSP00000029275	0	0	0	0	0	0	0	0.481	0.481
Il1rn	Tnfaip3	5033035	5016793	10090.ENSMUSP00000110126	10090.ENSMUSP00000019997	0	0	0	0	0.177	0	0	0.394	0.48
Socs3	Ccl5	5025071	5021891	10090.ENSMUSP00000059129	10090.ENSMUSP00000039600	0	0	0	0	0.103	0	0	0.445	0.48
Ptgs2	Il1r1	5021066	5018745	10090.ENSMUSP00000035065	10090.ENSMUSP00000027241	0	0	0	0	0.062	0	0	0.469	0.48
Il1r1	Csf2	5018745	5016663	10090.ENSMUSP00000027241	10090.ENSMUSP00000019060	0	0	0	0	0	0	0	0.479	0.479
Il1rn	Myd88	5033035	5021076	10090.ENSMUSP00000110126	10090.ENSMUSP00000035092	0	0	0	0	0.116	0	0	0.435	0.479
Cxcl15	Tnfaip3	5019948	5016793	10090.ENSMUSP00000031322	10090.ENSMUSP00000019997	0	0	0	0	0.053	0	0	0.473	0.479
Tnfrsf1b	Il1a	5019648	5019194	10090.ENSMUSP00000030336	10090.ENSMUSP00000028882	0	0	0	0	0.227	0	0	0.352	0.478
Il2	Il1r1	5019312	5018745	10090.ENSMUSP00000029275	10090.ENSMUSP00000027241	0	0	0	0	0	0	0	0.477	0.477
Csf3	Cxcl3	5021569	5019951	10090.ENSMUSP00000037762	10090.ENSMUSP00000031326	0	0	0	0	0.114	0	0	0.434	0.477
Clec4e	Ccl2	5020209	5015259	10090.ENSMUSP00000032239	10090.ENSMUSP00000000193	0	0	0	0	0.255	0	0	0.326	0.476
Ptgs2	Tnfaip3	5021066	5016793	10090.ENSMUSP00000035065	10090.ENSMUSP00000019997	0	0	0	0	0.181	0	0	0.386	0.475
Il1rn	Cxcl9	5033035	5032784	10090.ENSMUSP00000110126	10090.ENSMUSP00000108716	0	0	0	0	0.146	0	0	0.411	0.475
Ccl5	Saa3	5021891	5016001	10090.ENSMUSP00000039600	10090.ENSMUSP00000006956	0	0	0	0	0.104	0	0	0.439	0.475
Il1r2	Ccl2	5018746	5015259	10090.ENSMUSP00000027243	10090.ENSMUSP00000000193	0	0	0	0	0.113	0	0	0.431	0.474
Tnfaip3	Ccl4	5016793	5016671	10090.ENSMUSP00000019997	10090.ENSMUSP00000019074	0	0	0	0	0.256	0	0	0.322	0.474
Il18	Cxcl3	5024359	5019951	10090.ENSMUSP00000054591	10090.ENSMUSP00000031326	0	0	0	0	0.06	0	0	0.462	0.473
Tlr4	Tnfaip3	5022928	5016793	10090.ENSMUSP00000045770	10090.ENSMUSP00000019997	0	0	0	0	0.079	0	0	0.45	0.472
Clec4e	Il17a	5020209	5018700	10090.ENSMUSP00000032239	10090.ENSMUSP00000027061	0	0	0	0	0	0	0	0.472	0.472
Irg1	Tnfaip3	5017603	5016793	10090.ENSMUSP00000022722	10090.ENSMUSP00000019997	0	0	0	0	0.341	0	0	0.228	0.47
Tnfrsf1b	Ccl4	5019648	5016671	10090.ENSMUSP00000030336	10090.ENSMUSP00000019074	0	0	0	0	0.184	0	0	0.376	0.469
Crp	Saa3	5022737	5016001	10090.ENSMUSP00000044665	10090.ENSMUSP00000006956	0	0	0	0	0.069	0	0	0.453	0.469
Ccl7	Ccl3	5017073	5015351	10090.ENSMUSP00000021011	10090.ENSMUSP00000001008	0	0	0	0.846	0.389	0	0	0.839	0.468
Il1r2	Tnf	5018746	5018200	10090.ENSMUSP00000027243	10090.ENSMUSP00000025263	0	0	0	0	0.098	0	0	0.435	0.468
Ifng	Tnfrsf1b	5025730	5019648	10090.ENSMUSP00000063800	10090.ENSMUSP00000030336	0	0	0	0	0.062	0	0	0.456	0.468
Cxcl1	Il1r2	5019952	5018746	10090.ENSMUSP00000031327	10090.ENSMUSP00000027243	0	0	0	0	0.09	0	0	0.439	0.467
Casp1	Ccl4	5018687	5016671	10090.ENSMUSP00000027015	10090.ENSMUSP00000019074	0	0	0	0	0.157	0	0	0.392	0.465
Ifng	Il1r1	5025730	5018745	10090.ENSMUSP00000063800	10090.ENSMUSP00000027241	0	0	0	0	0.062	0	0	0.452	0.464
Ccl5	Irg1	5021891	5017603	10090.ENSMUSP00000039600	10090.ENSMUSP00000022722	0	0	0	0	0.303	0	0	0.263	0.464
Cxcl10	Clec4e	5023242	5020209	10090.ENSMUSP00000047646	10090.ENSMUSP00000032239	0	0	0	0	0.233	0.049	0	0.323	0.463
Saa3	Ccl3	5016001	5015351	10090.ENSMUSP00000006956	10090.ENSMUSP00000001008	0	0	0	0	0.143	0	0	0.397	0.461
Nlrp3	Ccl4	5030760	5016671	10090.ENSMUSP00000098707	10090.ENSMUSP00000019074	0	0	0	0	0.204	0	0	0.351	0.461
Socs3	Saa3	5025071	5016001	10090.ENSMUSP00000059129	10090.ENSMUSP00000006956	0	0	0	0	0.246	0	0	0.313	0.46
Tnfrsf1b	Ccl3	5019648	5015351	10090.ENSMUSP00000030336	10090.ENSMUSP00000001008	0	0	0	0	0.151	0	0	0.391	0.46
Cxcl10	Tnfrsf1b	5023242	5019648	10090.ENSMUSP00000047646	10090.ENSMUSP00000030336	0	0	0	0	0.122	0	0	0.409	0.459
Crp	Ccl3	5022737	5015351	10090.ENSMUSP00000044665	10090.ENSMUSP00000001008	0	0	0	0	0	0	0	0.457	0.457
Crp	Myd88	5022737	5021076	10090.ENSMUSP00000044665	10090.ENSMUSP00000035092	0	0	0	0	0	0	0	0.458	0.457
Socs3	Ccl4	5025071	5016671	10090.ENSMUSP00000059129	10090.ENSMUSP00000019074	0	0	0	0	0.197	0	0	0.35	0.456
Il1f9	Casp1	5024175	5018687	10090.ENSMUSP00000053391	10090.ENSMUSP00000027015	0	0	0	0	0	0.046	0	0.451	0.453
Tnfaip3	Il10	5016793	5016467	10090.ENSMUSP00000019997	10090.ENSMUSP00000016673	0	0	0	0	0.099	0	0	0.418	0.453
Il1r1	Ccl7	5018745	5017073	10090.ENSMUSP00000027241	10090.ENSMUSP00000021011	0	0	0	0	0.087	0	0	0.423	0.451
Cxcl10	Il1r1	5023242	5018745	10090.ENSMUSP00000047646	10090.ENSMUSP00000027241	0	0	0	0	0.061	0	0	0.436	0.448
Socs3	Il18	5025071	5024359	10090.ENSMUSP00000059129	10090.ENSMUSP00000054591	0	0	0	0	0	0	0	0.447	0.447
Crp	Cxcl1	5022737	5019952	10090.ENSMUSP00000044665	10090.ENSMUSP00000031327	0	0	0	0	0	0	0	0.447	0.447
Il1r2	Ccl4	5018746	5016671	10090.ENSMUSP00000027243	10090.ENSMUSP00000019074	0	0	0	0	0.119	0	0	0.397	0.446
Cxcl2	Il1r1	5027242	5018745	10090.ENSMUSP00000074885	10090.ENSMUSP00000027241	0	0	0	0	0.053	0	0	0.439	0.446
Il1f9	Cxcl5	5024175	5019945	10090.ENSMUSP00000053391	10090.ENSMUSP00000031318	0	0	0	0	0.062	0	0	0.433	0.445
Tnfrsf1b	Il4	5019648	5015337	10090.ENSMUSP00000030336	10090.ENSMUSP00000000889	0	0	0	0	0	0	0	0.445	0.445
Socs3	Tnfaip3	5025071	5016793	10090.ENSMUSP00000059129	10090.ENSMUSP00000019997	0	0	0	0	0.153	0	0	0.371	0.444
Clec4e	Csf2	5020209	5016663	10090.ENSMUSP00000032239	10090.ENSMUSP00000019060	0	0	0	0	0.089	0.069	0	0.397	0.444
Ifnk	Il1a	5024309	5019194	10090.ENSMUSP00000054273	10090.ENSMUSP00000028882	0	0	0	0	0	0	0	0.442	0.442
Tmprss11d	Il1a	5019899	5019194	10090.ENSMUSP00000031175	10090.ENSMUSP00000028882	0	0	0	0	0.062	0	0	0.429	0.441
Il18	Ccr1	5024359	5018664	10090.ENSMUSP00000054591	10090.ENSMUSP00000026911	0	0	0	0	0.043	0	0	0.439	0.44
Ccl5	Il1r1	5021891	5018745	10090.ENSMUSP00000039600	10090.ENSMUSP00000027241	0	0	0	0	0	0	0	0.439	0.439
Il1rap	Il13	5029765	5016976	10090.ENSMUSP00000093843	10090.ENSMUSP00000020650	0	0	0	0	0	0	0	0.438	0.438
Socs3	Crp	5025071	5022737	10090.ENSMUSP00000059129	10090.ENSMUSP00000044665	0	0	0	0	0	0	0	0.437	0.437
Il1r2	Ccl3	5018746	5015351	10090.ENSMUSP00000027243	10090.ENSMUSP00000001008	0	0	0	0	0.1	0	0	0.4	0.436
Crp	Ccl4	5022737	5016671	10090.ENSMUSP00000044665	10090.ENSMUSP00000019074	0	0	0	0	0	0	0	0.435	0.435
Cxcl5	Il1r1	5019945	5018745	10090.ENSMUSP00000031318	10090.ENSMUSP00000027241	0	0	0	0	0.051	0	0	0.428	0.434
Cxcl9	Saa3	5032784	5016001	10090.ENSMUSP00000108716	10090.ENSMUSP00000006956	0	0	0	0	0.136	0	0	0.371	0.433
Il1f9	Csf2	5024175	5016663	10090.ENSMUSP00000053391	10090.ENSMUSP00000019060	0	0	0	0	0.062	0	0	0.42	0.433
Crp	Cxcl5	5022737	5019945	10090.ENSMUSP00000044665	10090.ENSMUSP00000031318	0	0	0	0	0	0	0	0.432	0.432
Socs3	Il1r2	5025071	5018746	10090.ENSMUSP00000059129	10090.ENSMUSP00000027243	0	0	0	0	0.101	0	0	0.394	0.432
Cxcl9	Casp1	5032784	5018687	10090.ENSMUSP00000108716	10090.ENSMUSP00000027015	0	0	0	0	0.135	0	0	0.371	0.432
Clec4e	Saa3	5020209	5016001	10090.ENSMUSP00000032239	10090.ENSMUSP00000006956	0	0	0	0	0.215	0	0	0.306	0.431
Il1a	Mmp9	5019194	5016541	10090.ENSMUSP00000028882	10090.ENSMUSP00000017881	0	0	0	0	0.061	0	0	0.418	0.43
Tnfaip3	Ccl3	5016793	5015351	10090.ENSMUSP00000019997	10090.ENSMUSP00000001008	0	0	0	0	0.203	0	0	0.313	0.429
Tnfaip6	Cxcl5	5026369	5019945	10090.ENSMUSP00000069231	10090.ENSMUSP00000031318	0	0	0	0	0.062	0.157	0	0.334	0.428
Cxcl3	Saa3	5019951	5016001	10090.ENSMUSP00000031326	10090.ENSMUSP00000006956	0	0	0	0	0.16	0	0	0.345	0.426
Il10	Saa3	5016467	5016001	10090.ENSMUSP00000016673	10090.ENSMUSP00000006956	0	0	0	0	0	0	0	0.425	0.425
Tnfaip6	Cxcl15	5026369	5019948	10090.ENSMUSP00000069231	10090.ENSMUSP00000031322	0	0	0	0	0	0.087	0	0.397	0.425
Tnfrsf1b	Tnfaip3	5019648	5016793	10090.ENSMUSP00000030336	10090.ENSMUSP00000019997	0	0	0	0	0.164	0	0	0.339	0.424
Tnfaip6	Ccl5	5026369	5021891	10090.ENSMUSP00000069231	10090.ENSMUSP00000039600	0	0	0	0	0	0.197	0	0.312	0.423
Nlrp3	Mmp9	5030760	5016541	10090.ENSMUSP00000098707	10090.ENSMUSP00000017881	0	0	0	0	0.081	0	0	0.398	0.423
Ifng	Cxcl3	5025730	5019951	10090.ENSMUSP00000063800	10090.ENSMUSP00000031326	0	0	0	0	0.078	0	0	0.398	0.421
Cxcl5	Il1r2	5019945	5018746	10090.ENSMUSP00000031318	10090.ENSMUSP00000027243	0	0	0	0	0.08	0	0	0.397	0.421
Cxcl15	Tnfrsf1b	5019948	5019648	10090.ENSMUSP00000031322	10090.ENSMUSP00000030336	0	0	0	0	0	0	0	0.421	0.42
Il1rap	Tnf	5029765	5018200	10090.ENSMUSP00000093843	10090.ENSMUSP00000025263	0	0	0	0	0	0	0	0.42	0.42
Cxcl3	Il1r2	5019951	5018746	10090.ENSMUSP00000031326	10090.ENSMUSP00000027243	0	0	0	0	0.079	0	0	0.397	0.42
Nlrp3	Csf3	5030760	5021569	10090.ENSMUSP00000098707	10090.ENSMUSP00000037762	0	0	0	0	0	0	0	0.421	0.42
Socs3	Irg1	5025071	5017603	10090.ENSMUSP00000059129	10090.ENSMUSP00000022722	0	0	0	0	0.221	0	0	0.284	0.419
Mefv	Crp	5030616	5022737	10090.ENSMUSP00000097795	10090.ENSMUSP00000044665	0	0	0	0	0	0	0	0.418	0.418
Il18	Tnfrsf1b	5024359	5019648	10090.ENSMUSP00000054591	10090.ENSMUSP00000030336	0	0	0	0	0.062	0	0	0.404	0.417
Tnfrsf1b	Csf2	5019648	5016663	10090.ENSMUSP00000030336	10090.ENSMUSP00000019060	0	0	0	0	0.069	0	0	0.399	0.417
Clec4e	Cxcl3	5020209	5019951	10090.ENSMUSP00000032239	10090.ENSMUSP00000031326	0	0	0	0	0.286	0.049	0	0.207	0.414
Csf3	Il1r1	5021569	5018745	10090.ENSMUSP00000037762	10090.ENSMUSP00000027241	0	0	0	0	0.06	0	0	0.401	0.413
Tnfaip6	Tlr2	5026369	5019417	10090.ENSMUSP00000069231	10090.ENSMUSP00000029623	0	0	0	0	0.062	0	0	0.399	0.412
Il1r2	Il4	5018746	5015337	10090.ENSMUSP00000027243	10090.ENSMUSP00000000889	0	0	0	0	0.062	0	0	0.397	0.41
Il1r2	Ccl7	5018746	5017073	10090.ENSMUSP00000027243	10090.ENSMUSP00000021011	0	0	0	0	0.102	0	0	0.37	0.41
Il1f9	Crp	5024175	5022737	10090.ENSMUSP00000053391	10090.ENSMUSP00000044665	0	0	0	0	0	0	0	0.409	0.409
Nlrp3	Il1f9	5030760	5024175	10090.ENSMUSP00000098707	10090.ENSMUSP00000053391	0	0	0	0	0.06	0	0	0.395	0.407
Il1f9	Il2	5024175	5019312	10090.ENSMUSP00000053391	10090.ENSMUSP00000029275	0	0	0	0	0	0	0	0.405	0.405
Tnfaip3	Csf2	5016793	5016663	10090.ENSMUSP00000019997	10090.ENSMUSP00000019060	0	0	0	0	0.133	0	0	0.341	0.404
Tlr4	Il1r2	5022928	5018746	10090.ENSMUSP00000045770	10090.ENSMUSP00000027243	0	0	0	0	0.062	0	0	0.389	0.402
Socs3	Ccl7	5025071	5017073	10090.ENSMUSP00000059129	10090.ENSMUSP00000021011	0	0	0	0	0.203	0	0	0.28	0.402
Il1a	Ccr1	5019194	5018664	10090.ENSMUSP00000028882	10090.ENSMUSP00000026911	0	0	0	0	0.13	0	0	0.34	0.401
